# Supplementary material for: 4,4′-Dibromo-2,2′-{ethane-1,2-diylbis[(methyl­imino)­methyl­ene]}diphenol
Source: Acta Crystallogr Sect E Struct Rep Online. 2011 May 14;67(Pt 6):o1391. doi: 10.1107/S1600536811017193 (PMC3120315; doi:10.1107/S1600536811017193)
Supplement: Supplementary file 1 [file e-67-o1391-sup1.cif]

##############################################################################
#                                                                            #
# This CIF contains the data in a paper accepted for publication in          #
# Acta Crystallographica Section E. It conforms to the requirements of       #
# Notes for Authors for Acta Crystallographica Section E, and has been       #
# peer reviewed under the auspices of the IUCr Commission on Journals.       #
#                                                                            #
# Full details of the Crystallographic Information File format               #
# are given in the paper "The Crystallographic Information File (CIF):       #
# a New Standard Archive File for Crystallography" by S. R. Hall, F. H.      #
# Allen and I. D. Brown [Acta Cryst. (1991), A47, 655-685].                  #
#                                                                            #
# The current version of the core CIF dictionary is obtainable from          #
# ftp://ftp.iucr.org/pub/cif_core.dic.                                       #
#                                                                            #
# Software is freely available for graphical display of the structure(s)     #
# in this CIF. For information consult the CIF software page                 #
# http://www.iucr.org/resources/cif/software.                                #
#                                                                            #
# This file may be used for bona fide research purposes within the           #
# scientific community so long as proper attribution is given to the journal # 
# article from which it was obtained.                                        #
#                                                                            #
##############################################################################
data_global
_audit_creation_method     'Jana2006 Version : 05/03/2011'
_journal_date_recd_electronic     2011-05-06
_journal_date_accepted     2011-05-06
_journal_name_full     'Acta Crystallographica, Section E'
_journal_year     2011
_journal_volume     67
_journal_issue      6
_journal_page_first     o1391
_journal_page_last     o1391
_journal_paper_category     QO
_journal_coeditor_code     HB5874
_publ_contact_author_name     'Augusto Rivera'
_publ_contact_author_address
;
Departamento de Qu\'imica
Universidad Nacional de Colombia
;
_publ_contact_author_email     'ariverau@unal.edu.co'
_publ_contact_author_fax     '57-1-3165220'
_publ_contact_author_phone     '57-1-3165000'
_publ_section_title
;
4,4'-Dibromo-2,2'-{ethane-1,2-diylbis[(methylimino)methylene]}diphenol
;
loop_
    _publ_author_name
    _publ_author_footnote
    _publ_author_address
    'Rivera, Augusto' .
;
Departamento de Qu\'imica
Universidad Nacional de Colombia
Colombia
;
    'Rojas, Jicli Jos\'e' .
;
Departamento de Qu\'imica
Universidad Nacional de Colombia
Colombia
;
    'R\'ios-Motta, Jaime' .
;
Departamento de Qu\'imica
Universidad Nacional de Colombia
Colombia
;
    'Du\<sek, Michal' .
;
Institute of Physics ASCR
v.i.i.
Na Slovance 2
182 21 Praha 8
Czech Republic
;
    'Fejfarov\'a, Karla' .
;
Institute of Physics ASCR
v.i.i.
Na Slovance 2
182 21 Praha 8
Czech Republic
;
data_I
_chemical_name_systematic
;
4,4'-Dibromo-2,2'-{ethane-1,2-diylbis[(methylimino)methylene]}diphenol
;
_chemical_name_common     ?
_chemical_formula_moiety     'C18 H22 Br2 N2 O2'
_chemical_formula_sum     'C18 H22 Br2 N2 O2'
_chemical_formula_structural     ?
_chemical_formula_analytical     ?
_chemical_formula_iupac     'C18 H22 Br2 N2 O2'
_chemical_formula_weight     458.2
_chemical_melting_point     ?
_symmetry_cell_setting     orthorhombic
_symmetry_space_group_name_H-M     'P b c a'
_symmetry_space_group_name_Hall     '-P 2ac 2ab'
loop_
    _symmetry_equiv_pos_site_id
    _symmetry_equiv_pos_as_xyz
    1 x,y,z
    2 -x+1/2,-y,z+1/2
    3 -x,y+1/2,-z+1/2
    4 x+1/2,-y+1/2,-z
    5 -x,-y,-z
    6 x+1/2,y,-z+1/2
    7 x,-y+1/2,z+1/2
    8 -x+1/2,y+1/2,z
_cell_length_a     15.9282(3)
_cell_length_b     6.1123(2)
_cell_length_c     18.3315(4)
_cell_angle_alpha     90
_cell_angle_beta     90
_cell_angle_gamma     90
_cell_volume     1784.72(8)
_cell_formula_units_Z     4
_cell_measurement_reflns_used     16599
_cell_measurement_theta_min     2.77
_cell_measurement_theta_max     66.94
_cell_measurement_temperature     120
_cell_special_details     ?
_exptl_crystal_description     needle
_exptl_crystal_colour     colourless
_exptl_crystal_size_max     0.36
_exptl_crystal_size_mid     0.06
_exptl_crystal_size_min     0.05
_exptl_crystal_density_diffrn     1.7047
_exptl_crystal_density_meas     ?
_exptl_crystal_density_method     'not measured'
_exptl_crystal_F_000     920
_exptl_absorpt_coefficient_mu     5.869
_exptl_absorpt_correction_type     multi-scan
_exptl_absorpt_process_details
;
(CrysAlis PRO; Oxford Diffraction, 2009)
;
_exptl_absorpt_correction_T_min     0.611
_exptl_absorpt_correction_T_max     1
_exptl_special_details
;
CrysAlisPro, Oxford Diffraction  (2009),
Empirical absorption correction using spherical harmonics,
 implemented in SCALE3 ABSPACK scaling algorithm.
;
_diffrn_ambient_temperature     120
_diffrn_radiation_type     'Cu K\a'
_diffrn_radiation_wavelength     1.5418
_diffrn_radiation_source     'Enhance Ultra (Cu) X-ray Source'
_diffrn_radiation_monochromator     'mirror'
_diffrn_measurement_device_type
;
Oxford Diffraction Xcalibur diffractometer
with an Atlas (Gemini ultra Cu) detector
;
_diffrn_measurement_device     'four-cycle diffractometer'
_diffrn_measurement_method     'Rotation method data acquisition using \w'
_diffrn_detector_area_resol_mean     10.3784
_diffrn_reflns_number     24526
_diffrn_reflns_av_R_equivalents     0.0276
_diffrn_reflns_av_sigmaI/netI     0.0071
_diffrn_reflns_theta_min     4.83
_diffrn_reflns_theta_max     67.06
_diffrn_reflns_theta_full     67.07
_diffrn_measured_fraction_theta_max     1
_diffrn_measured_fraction_theta_full     1
_diffrn_reflns_limit_h_min     -18
_diffrn_reflns_limit_h_max     18
_diffrn_reflns_limit_k_min     -7
_diffrn_reflns_limit_k_max     7
_diffrn_reflns_limit_l_min     -21
_diffrn_reflns_limit_l_max     21
_diffrn_reflns_reduction_process
;
Integration of the CCD images was done by program CrysAlisPro
(Oxford diffraction, 2009). The same program was used for indexing of the
crystal shape and absorption correction.
;
_diffrn_standards_number     0
_diffrn_standards_interval_count     ?
_diffrn_standards_interval_time     ?
_diffrn_standards_decay_%     .
loop_
    _diffrn_standard_refln_index_h
    _diffrn_standard_refln_index_k
    _diffrn_standard_refln_index_l
    ? ? ?
_refine_special_details
;
The refinement was carried out against all reflections. The conventional
<i>R</i>-factor is always based on <i>F</i>. The goodness of fit as well as
the weighted <i>R</i>-factor are based on <i>F</i> and <i>F</i>^2^ for
refinement carried out on <i>F</i> and <i>F</i>^2^, respectively. The
threshold expression is used only for calculating <i>R</i>-factors <i>etc</i>.
and it is not relevant to the choice of reflections for refinement.
The program used for refinement, Jana2006, uses the weighting scheme based on
the experimental expectations, see _refine_ls_weighting_details, that does not
force <i>S</i> to be one. Therefore the values of <i>S</i> are usually larger
than the ones from the <i>SHELX</i> program.
;
_reflns_number_total     1591
_reflns_number_gt     1482
_reflns_threshold_expression     'I>3\s(I)'
_refine_ls_structure_factor_coef     Fsqd
_refine_ls_R_factor_all     0.0232
_refine_ls_R_factor_gt     0.0213
_refine_ls_wR_factor_gt     0.0726
_refine_ls_wR_factor_ref     0.0745
_refine_ls_goodness_of_fit_ref     1.52
_refine_ls_restrained_S_all     ?
_refine_ls_number_reflns     1591
_refine_ls_number_parameters     112
_refine_ls_number_restraints     0
_refine_ls_number_constraints     41
_refine_ls_hydrogen_treatment     mixed
_refine_ls_weighting_scheme     sigma
_refine_ls_weighting_details     'w=1/[\s^2^(I)+0.0016I^2^]'
_refine_ls_shift/su_max     0.0079
_refine_ls_shift/su_mean     0.0004
_refine_diff_density_max     0.20
_refine_diff_density_min     -0.32
_refine_ls_extinction_method     'none'
_refine_ls_extinction_coef     ?
_refine_ls_abs_structure_details     ?
_refine_ls_abs_structure_Flack     ?
_refine_ls_abs_structure_Rogers     ?
loop_
    _atom_type_symbol
    _atom_type_scat_dispersion_real
    _atom_type_scat_dispersion_imag
    _atom_type_scat_source
    C 0.0181 0.0091 'International Tables Vol C tables 4.2.6.8 and 6.1.1.1'
    H 0.0000 0.0000 'International Tables Vol C tables 4.2.6.8 and 6.1.1.1'
    Br -0.6763 1.2805 'International Tables Vol C tables 4.2.6.8 and 6.1.1.1'
    N 0.0311 0.0180 'International Tables Vol C tables 4.2.6.8 and 6.1.1.1'
    O 0.0492 0.0322 'International Tables Vol C tables 4.2.6.8 and 6.1.1.1'
_computing_data_collection     'Crysalis PRO (Oxford Diffraction, 2009)'
_computing_cell_refinement     'Crysalis PRO (Oxford Diffraction, 2009)'
_computing_data_reduction     'Crysalis PRO (Oxford Diffraction, 2009)'
_computing_structure_solution     'SIR2002 (Burla <i>et al.</i>, 2003)'
_computing_structure_refinement
                                 'JANA2006 (Pet\<r\'i\<cek <i>et al.</i>, 2006)'
_computing_molecular_graphics     'DIAMOND (Brandenburg & Putz, 2005)'
_computing_publication_material
                                 'JANA2006 (Pet\<r\'i\<cek <i>et al.</i>, 2006)'
loop_
    _atom_site_type_symbol
    _atom_site_label
    _atom_site_fract_x
    _atom_site_fract_y
    _atom_site_fract_z
    _atom_site_U_iso_or_equiv
    _atom_site_adp_type
    _atom_site_calc_flag
    _atom_site_refinement_flags
    _atom_site_occupancy
    _atom_site_symmetry_multiplicity
    _atom_site_disorder_assembly
    _atom_site_disorder_group
    Br Br1 0.640851(13) 0.05571(4) 0.580303(11) 0.03125(11) Uani d . 1 8 . .
    O O4 0.61560(9) 0.4268(2) 0.88393(7) 0.0270(4) Uani d . 1 8 . .
    N N2 0.58909(9) 0.0319(2) 0.93218(8) 0.0195(4) Uani d . 1 8 . .
    C C1 0.59115(9) 0.1285(3) 0.80150(9) 0.0202(4) Uani d . 1 8 . .
    C C2 0.62193(10) 0.3384(3) 0.81629(9) 0.0214(5) Uani d . 1 8 . .
    C C3 0.66038(12) 0.4593(3) 0.76131(11) 0.0242(5) Uani d . 1 8 . .
    C C4 0.66647(10) 0.3757(3) 0.69103(9) 0.0251(5) Uani d . 1 8 . .
    C C5 0.63443(9) 0.1714(3) 0.67664(10) 0.0227(5) Uani d . 1 8 . .
    C C6 0.59736(10) 0.0460(3) 0.73124(10) 0.0217(5) Uani d . 1 8 . .
    C C7 0.54916(10) -0.0057(3) 0.86063(9) 0.0216(4) Uani d . 1 8 . .
    C C8 0.53980(10) -0.0646(3) 0.99219(9) 0.0218(5) Uani d . 1 8 . .
    C C9 0.67487(11) -0.0584(3) 0.93342(10) 0.0241(5) Uani d . 1 8 . .
    H H3 0.682855 0.601479 0.77203 0.0291 Uiso d . 1 8 . .
    H H4 0.692687 0.459508 0.65304 0.0301 Uiso d . 1 8 . .
    H H6 0.576136 -0.09726 0.720273 0.026 Uiso d . 1 8 . .
    H H7a 0.490778 0.032417 0.863354 0.0259 Uiso d . 1 8 . .
    H H7b 0.552676 -0.158184 0.848428 0.0259 Uiso d . 1 8 . .
    H H8a 0.573654 -0.070797 1.035465 0.0262 Uiso d . 1 8 . .
    H H8b 0.525375 -0.212723 0.980158 0.0262 Uiso d . 1 8 . .
    H H9a 0.701148 -0.023134 0.97905 0.0289 Uiso d . 1 8 . .
    H H9b 0.672436 -0.214496 0.927867 0.0289 Uiso d . 1 8 . .
    H H9c 0.706892 0.003417 0.894138 0.0289 Uiso d . 1 8 . .
    H H4o 0.6031(15) 0.326(4) 0.9104(12) 0.0323 Uiso d . 1 8 . .
loop_
    _atom_site_aniso_label
    _atom_site_aniso_U_11
    _atom_site_aniso_U_22
    _atom_site_aniso_U_33
    _atom_site_aniso_U_12
    _atom_site_aniso_U_13
    _atom_site_aniso_U_23
    _atom_site_aniso_type_symbol
    Br1 0.03214(19) 0.0431(2) 0.01850(19) 0.00457(7) -0.00120(6) -0.00091(7) Br
    O4 0.0343(7) 0.0206(6) 0.0260(7) -0.0033(5) 0.0042(5) -0.0036(5) O
    N2 0.0153(7) 0.0236(8) 0.0195(7) -0.0017(5) 0.0009(5) 0.0002(5) N
    C1 0.0144(7) 0.0228(8) 0.0235(8) 0.0010(6) -0.0004(6) 0.0020(7) C
    C2 0.0172(7) 0.0228(8) 0.0243(8) 0.0015(6) -0.0011(6) 0.0006(7) C
    C3 0.0210(8) 0.0226(9) 0.0291(10) -0.0022(6) -0.0008(7) 0.0037(6) C
    C4 0.0180(8) 0.0298(9) 0.0276(9) -0.0002(7) -0.0002(6) 0.0075(7) C
    C5 0.0181(8) 0.0314(10) 0.0185(8) 0.0044(6) -0.0013(5) 0.0004(7) C
    C6 0.0190(8) 0.0228(9) 0.0232(9) 0.0018(6) -0.0032(6) 0.0008(6) C
    C7 0.0194(8) 0.0244(8) 0.0210(8) -0.0042(7) -0.0012(6) 0.0005(7) C
    C8 0.0189(8) 0.0251(9) 0.0214(8) -0.0012(6) 0.0012(6) 0.0036(6) C
    C9 0.0163(9) 0.0289(10) 0.0271(8) 0.0019(6) 0.0000(7) 0.0004(6) C
loop_
    _geom_bond_atom_site_label_1
    _geom_bond_atom_site_label_2
    _geom_bond_site_symmetry_1
    _geom_bond_site_symmetry_2
    _geom_bond_distance
    _geom_bond_publ_flag
    Br1 C5 . . 1.9051(18) ?
    O4 H4o . . 0.81(2) ?
    N2 C7 . . 1.476(2) ?
    N2 C8 . . 1.475(2) ?
    N2 C9 . . 1.474(2) ?
    C1 C2 . . 1.400(2) ?
    C1 C6 . . 1.387(2) ?
    C1 C7 . . 1.515(2) ?
    C2 C3 . . 1.392(3) ?
    C3 C4 . . 1.389(3) ?
    C3 H3 . . 0.96 ?
    C4 C5 . . 1.375(3) ?
    C4 H4 . . 0.96 ?
    C5 C6 . . 1.392(2) ?
    C6 H6 . . 0.96 ?
    C7 H7a . . 0.96 ?
    C7 H7b . . 0.96 ?
    C8 C8 . 5_657 1.521(2) ?
    C8 H8a . . 0.96 ?
    C8 H8b . . 0.96 ?
    C9 H9a . . 0.96 ?
    C9 H9b . . 0.96 ?
    C9 H9c . . 0.96 ?
loop_
    _geom_angle_atom_site_label_1
    _geom_angle_atom_site_label_2
    _geom_angle_atom_site_label_3
    _geom_angle_site_symmetry_1
    _geom_angle_site_symmetry_2
    _geom_angle_site_symmetry_3
    _geom_angle
    _geom_angle_publ_flag
    C7 N2 C8 . . . 111.79(13) ?
    C7 N2 C9 . . . 110.78(13) ?
    C8 N2 C9 . . . 109.40(13) ?
    C2 C1 C6 . . . 119.21(15) ?
    C2 C1 C7 . . . 120.83(14) ?
    C6 C1 C7 . . . 119.93(15) ?
    C1 C2 C3 . . . 120.04(16) ?
    C2 C3 C4 . . . 120.46(16) ?
    C2 C3 H3 . . . 119.771 ?
    C4 C3 H3 . . . 119.7725 ?
    C3 C4 C5 . . . 119.09(16) ?
    C3 C4 H4 . . . 120.4567 ?
    C5 C4 H4 . . . 120.4562 ?
    Br1 C5 C4 . . . 119.68(13) ?
    Br1 C5 C6 . . . 119.00(14) ?
    C4 C5 C6 . . . 121.31(16) ?
    C1 C6 C5 . . . 119.85(16) ?
    C1 C6 H6 . . . 120.0729 ?
    C5 C6 H6 . . . 120.073 ?
    N2 C7 C1 . . . 111.17(13) ?
    N2 C7 H7a . . . 109.4713 ?
    N2 C7 H7b . . . 109.4711 ?
    C1 C7 H7a . . . 109.4712 ?
    C1 C7 H7b . . . 109.4709 ?
    H7a C7 H7b . . . 107.7191 ?
    N2 C8 C8 . . 5_657 112.14(13) ?
    N2 C8 H8a . . . 109.4713 ?
    N2 C8 H8b . . . 109.4716 ?
    C8 C8 H8a 5_657 . . 109.4716 ?
    C8 C8 H8b 5_657 . . 109.4707 ?
    H8a C8 H8b . . . 106.6664 ?
    N2 C9 H9a . . . 109.4705 ?
    N2 C9 H9b . . . 109.471 ?
    N2 C9 H9c . . . 109.4718 ?
    H9a C9 H9b . . . 109.4713 ?
    H9a C9 H9c . . . 109.4714 ?
    H9b C9 H9c . . . 109.4713 ?
loop_
    _geom_torsion_atom_site_label_1
    _geom_torsion_atom_site_label_2
    _geom_torsion_atom_site_label_3
    _geom_torsion_atom_site_label_4
    _geom_torsion_site_symmetry_1
    _geom_torsion_site_symmetry_2
    _geom_torsion_site_symmetry_3
    _geom_torsion_site_symmetry_4
    _geom_torsion
    _geom_torsion_publ_flag
    N2 C8 C8 N2 . . 5_657 5_657 180 n
loop_
    _geom_hbond_atom_site_label_D
    _geom_hbond_atom_site_label_H
    _geom_hbond_atom_site_label_A
    _geom_hbond_site_symmetry_D
    _geom_hbond_site_symmetry_H
    _geom_hbond_site_symmetry_A
    _geom_hbond_distance_DH
    _geom_hbond_distance_HA
    _geom_hbond_distance_DA
    _geom_hbond_angle_DHA
    _geom_hbond_publ_flag
    O4 H4o N2 . . . 0.81(2) 1.86(2) 2.6051(19) 154(2) yes
