# Supplementary material for: 4,4′-Dibromo-2,2′-{ethane-1,2-diylbis[(methyl­imino)­methyl­ene]}diphenol
Source: Acta Crystallogr Sect E Struct Rep Online. 2011 May 14;67(Pt 6):o1391. doi: 10.1107/S1600536811017193 (PMC3120315; doi:10.1107/S1600536811017193)
Supplement: Supplementary file 2 [file e-67-o1391-Isup2.hkl]

#
# h,k,l, Fc-squared, Fo-squared, sigma(Fo-squared) and status flag
#
data_I
_shelx_title                             '   '
_shelx_refln_list_code                   4
_shelx_F_calc_maximum                    393.16
_exptl_crystal_F_000                     920
_reflns_d_resolution_high                0.8371

loop_
 _symmetry_equiv_pos_as_xyz
 'x, y, z'
 '-x+1/2, -y, z+1/2'
 '-x, y+1/2, -z+1/2'
 'x+1/2, -y+1/2, -z'
 '-x, -y, -z'
 'x+1/2, y, -z+1/2'
 'x, -y+1/2, z+1/2'
 '-x+1/2, y+1/2, z'

_cell_length_a                           15.9282(3)
_cell_length_b                           6.1123(2)
_cell_length_c                           18.3315(4)
_cell_angle_alpha                        90
_cell_angle_beta                         90
_cell_angle_gamma                        90

_shelx_F_squared_multiplier              1.000

loop_
 _refln_index_h
 _refln_index_k
 _refln_index_l
 _refln_F_squared_calc
 _refln_F_squared_meas
 _refln_F_squared_sigma
 _refln_observed_status
   2   0   0      422.01      423.72     13.76 o
   4   0   0   191376.58   154573.28    360.25 o
   6   0   0    10005.17     9946.64     88.63 o
   8   0   0    12115.19    11974.71     99.37 o
  10   0   0    11570.86    11387.50     59.56 o
  12   0   0     1107.87     1000.64     22.24 o
  14   0   0     2418.67     2568.14     36.58 o
  16   0   0      550.66      479.11     15.09 o
  18   0   0     1992.07     2093.49     33.81 o
   2   1   0    49170.78    47009.97    106.03 o
   4   1   0      947.08      944.07     16.94 o
   6   1   0    23219.24    23467.61    108.59 o
   8   1   0      204.20      149.81     12.27 o
  10   1   0     1649.99     1575.38     17.46 o
  12   1   0      961.85      963.61     16.00 o
  14   1   0        0.07        0.05      4.60 <
  16   1   0      733.12      747.41     14.91 o
  18   1   0       15.82        9.85      3.42 <
   0   2   0   112222.34    87565.50    438.00 o
   2   2   0       59.85       77.52      7.60 o
   4   2   0    26742.12    26901.14    108.84 o
   6   2   0     2336.00     2041.23     39.78 o
   8   2   0     1546.15     1434.69     17.94 o
  10   2   0     4709.48     4645.07     31.49 o
  12   2   0      185.26      176.30      7.94 o
  14   2   0     1121.46     1233.14     20.76 o
  16   2   0      518.50      463.77     11.51 o
  18   2   0      728.96      717.85     13.73 o
   2   3   0    43015.81    43539.64    169.53 o
   4   3   0     1800.64     1754.87     34.24 o
   6   3   0    25022.23    25701.44     69.91 o
   8   3   0     1361.42     1294.01     17.09 o
  10   3   0     1904.16     1893.14     23.42 o
  12   3   0     3029.23     3193.25     28.17 o
  14   3   0      234.58      231.83      8.48 o
  16   3   0     2394.16     2503.71     29.95 o
   0   4   0      246.13      218.13     13.63 o
   2   4   0      105.85      126.21      7.59 o
   4   4   0       48.23       61.08      7.20 o
   6   4   0        0.17        8.71      6.04 <
   8   4   0       20.77       26.10      8.21 o
  10   4   0      200.27      215.36     10.31 o
  12   4   0       96.14       94.57      7.45 o
  14   4   0       85.30       87.39      7.08 o
   2   5   0     6730.11     6544.82     63.18 o
   4   5   0      488.44      461.10     18.46 o
   6   5   0     6065.13     6160.47     51.52 o
   8   5   0      524.00      507.31     15.14 o
  10   5   0      728.00      805.64     18.06 o
  12   5   0     1780.51     1743.89     25.93 o
   0   6   0      707.27      651.42     40.08 o
   2   6   0      115.09       99.82     13.33 o
   4   6   0      470.17      450.76     18.56 o
   6   6   0      532.23      509.06     19.24 o
   8   6   0      102.19       98.36     10.93 o
  10   6   0      212.67      198.10     10.05 o
   2   7   0     1843.86     1834.42     36.83 o
   4   7   0       17.92       19.05      9.65 <
   1   1   1     1115.92     1125.58     11.40 o
   2   1   1    14714.38    14796.75     42.18 o
   3   1   1    37525.91    36451.27     78.32 o
   4   1   1     4265.01     4829.55     26.47 o
   5   1   1     8402.74     8430.69     37.63 o
   6   1   1     1459.52     1405.18     16.40 o
   7   1   1    38265.76    38490.47     92.51 o
   8   1   1       36.56       18.30      5.22 o
   9   1   1     1533.57     1592.02     13.16 o
  10   1   1      423.43      405.51      6.71 o
  11   1   1    13234.90    13456.83     37.52 o
  12   1   1     1595.70     1540.27     13.83 o
  13   1   1     1282.79     1254.34     12.79 o
  14   1   1        9.45       14.27      3.44 o
  15   1   1     5486.30     5362.46     28.37 o
  16   1   1     1653.32     1675.83     15.44 o
  17   1   1      958.77     1005.44     11.06 o
  18   1   1      419.67      391.69      7.37 o
   0   2   1      794.35      887.19     32.21 o
   1   2   1    17904.98    17692.87     89.65 o
   2   2   1      305.77      391.53      8.46 o
   3   2   1     7390.40     7219.94     34.29 o
   4   2   1     1335.85     1347.84     19.64 o
   5   2   1    11779.37    11657.14     60.88 o
   6   2   1      374.38      560.56     13.76 o
   7   2   1        1.68        0.35      5.19 <
   8   2   1      931.08      958.76     10.39 o
   9   2   1    10469.79    10573.41     32.73 o
  10   2   1      113.35       84.87      4.08 o
  11   2   1        9.07        9.89      3.00 o
  12   2   1       13.47        9.18      3.21 <
  13   2   1     2957.35     2985.93     21.20 o
  14   2   1     1551.19     1617.06     15.63 o
  15   2   1       43.14       34.18      3.74 o
  16   2   1      225.38      224.63      6.13 o
  17   2   1      322.45      303.43      6.45 o
  18   2   1     1801.75     1733.81     17.96 o
   1   3   1       10.83        2.42      4.57 <
   2   3   1     2614.98     2665.31     25.95 o
   3   3   1     2913.46     2851.68     29.11 o
   4   3   1       10.42        8.91      4.57 <
   5   3   1      128.38      114.88      4.95 o
   6   3   1      265.43      255.11      5.84 o
   7   3   1     4170.77     4290.68     20.23 o
   8   3   1      151.17      156.73      5.29 o
   9   3   1        1.79        7.32      3.44 <
  10   3   1      186.38      177.91      5.57 o
  11   3   1     1139.04     1147.80     12.47 o
  12   3   1       58.04       66.81      4.11 o
  13   3   1      445.22      412.71      7.87 o
  14   3   1      172.59      189.78      5.96 o
  15   3   1      461.92      446.48      9.28 o
  16   3   1       22.19       23.45      3.27 o
  17   3   1      211.99      230.67      7.25 o
   0   4   1     1729.45     1744.52     31.93 o
   1   4   1     9217.92     9159.69     40.77 o
   2   4   1       15.25       29.49      3.73 o
   3   4   1     2825.34     2910.97     21.91 o
   4   4   1     1546.75     1510.00     16.60 o
   5   4   1     8121.40     8007.74     39.21 o
   6   4   1        3.20       12.84      3.59 o
   7   4   1      177.21      149.12      6.28 o
   8   4   1      948.65      979.11     16.11 o
   9   4   1     6851.96     6997.03     38.27 o
  10   4   1      150.99      137.78      6.43 o
  11   4   1      241.14      218.97      7.74 o
  12   4   1      104.15      113.10      5.24 o
  13   4   1     1679.37     1733.32     17.15 o
  14   4   1      517.43      534.91     10.37 o
  15   4   1      137.55      129.42      6.24 o
   1   5   1      270.86      296.55     12.27 o
   2   5   1       55.95       73.47      6.50 o
   3   5   1      100.15       98.67      7.00 o
   4   5   1       23.23       23.72      6.38 o
   5   5   1       88.97       91.33      6.56 o
   6   5   1       34.52       36.91      5.25 o
   7   5   1       23.45       20.78      4.63 o
   8   5   1       11.36       16.82      4.73 o
   9   5   1        1.07       -5.05      4.06 <
  10   5   1        8.33        6.71      3.88 <
  11   5   1       41.22       39.06      4.45 o
  12   5   1        0.78       -0.86      3.46 <
  13   5   1       21.09       24.37      3.37 o
   0   6   1      572.43      512.65     24.66 o
   1   6   1     2201.14     2115.14     35.00 o
   2   6   1        7.40        0.91      7.02 <
   3   6   1      599.52      622.39     16.75 o
   4   6   1      553.27      556.19     13.38 o
   5   6   1     2011.59     1986.21     23.95 o
   6   6   1       62.95       54.99      6.34 o
   7   6   1       76.58       65.38      6.04 o
   8   6   1      355.20      376.00     11.93 o
   9   6   1     1679.81     1652.18     22.44 o
  10   6   1      103.64       92.07      5.22 o
   1   7   1      397.47      409.22     12.99 o
   2   7   1       92.24       94.62      6.81 o
   3   7   1      700.66      694.77     19.03 o
   4   7   1      315.37      301.67     10.98 o
   5   7   1      281.98      277.27     15.48 o
   0   0   2     2095.60     2071.72     24.02 o
   1   0   2     4979.56     5370.00     27.36 o
   2   0   2      128.29      166.19      7.47 o
   3   0   2     1164.04     1271.19     18.93 o
   4   0   2       21.90       48.88      7.50 o
   5   0   2    42079.00    44608.21    133.88 o
   6   0   2     2650.91     2559.51     33.29 o
   7   0   2      410.86      423.96     15.64 o
   8   0   2      952.00      874.33     21.38 o
   9   0   2    23121.30    23822.24     81.85 o
  10   0   2     4123.83     3950.08     24.71 o
  11   0   2     3215.87     3206.43     24.15 o
  12   0   2     1610.68     1597.88     17.98 o
  13   0   2     7916.06     7787.36     42.48 o
  14   0   2     1650.85     1761.22     20.13 o
  15   0   2     4585.70     4584.63     38.71 o
  16   0   2       31.93       27.96      5.02 o
  17   0   2     2187.59     2098.19     24.37 o
  18   0   2     1463.03     1501.36     22.11 o
   1   1   2      705.53      679.20      7.87 o
   2   1   2     3531.89     3836.29     18.77 o
   3   1   2     5664.02     5785.24     30.23 o
   4   1   2       95.87       90.29      4.70 o
   5   1   2     1766.96     1937.90     20.01 o
   6   1   2       76.90       62.02      5.00 o
   7   1   2     4234.83     4346.31     34.24 o
   8   1   2       22.18       16.67      4.90 o
   9   1   2     2097.56     2192.26     16.28 o
  10   1   2       84.48       87.13      3.41 o
  11   1   2     1648.15     1624.35     12.81 o
  12   1   2      606.99      630.91      8.90 o
  13   1   2      672.87      658.20      9.58 o
  14   1   2       46.91       39.24      3.63 o
  15   1   2      306.55      296.32      7.07 o
  16   1   2      410.33      418.53      7.94 o
  17   1   2      229.57      219.20      5.96 o
  18   1   2        2.04       -3.44      2.45 <
   0   2   2    10999.21    10888.71     60.11 o
   1   2   2     2322.55     2274.81     20.51 o
   2   2   2       10.97        7.55      3.37 <
   3   2   2       69.31       57.91      4.87 o
   4   2   2     4498.08     4325.73     35.13 o
   5   2   2    12671.49    12631.47     58.38 o
   6   2   2      676.91      603.85     13.86 o
   7   2   2      199.81      218.62     10.32 o
   8   2   2     1584.05     1565.51     12.84 o
   9   2   2     7510.33     7668.82     25.92 o
  10   2   2     1531.43     1491.51     12.72 o
  11   2   2      291.24      251.48      6.13 o
  12   2   2      969.08      957.67     11.60 o
  13   2   2     2731.91     2739.58     20.44 o
  14   2   2      858.03      943.94     12.04 o
  15   2   2     1385.16     1446.62     13.28 o
  16   2   2       87.84       90.27      4.62 o
  17   2   2     1004.88      989.28     11.50 o
  18   2   2      907.31      937.02     13.29 o
   1   3   2     1953.53     1830.98     25.60 o
   3   3   2     9860.64     9923.91     55.33 o
   4   3   2      513.12      503.84     15.86 o
   5   3   2      485.58      515.49      8.58 o
   6   3   2     3583.14     3390.06     19.02 o
   7   3   2     8745.86     8785.15     30.77 o
   8   3   2      461.26      422.68      7.54 o
   9   3   2     2164.13     2113.01     17.26 o
  10   3   2     1377.20     1400.07     15.21 o
  11   3   2     4047.93     4119.57     25.13 o
  12   3   2     2146.62     2227.92     17.66 o
  13   3   2     1184.63     1163.51     13.39 o
  14   3   2      358.59      361.19      8.31 o
  15   3   2      829.23      888.48     11.60 o
  16   3   2     1935.04     1997.19     16.90 o
  17   3   2      509.92      549.06     10.44 o
   0   4   2     1589.10     1932.03     23.87 o
   1   4   2       14.84       16.79      3.09 o
   2   4   2        1.10        2.42      2.65 <
   3   4   2       68.38       67.75      3.84 o
   4   4   2      723.94      797.03     11.62 o
   5   4   2      465.35      463.62      9.37 o
   6   4   2       14.16       10.57      3.58 <
   7   4   2      955.97     1000.29     13.80 o
   8   4   2       55.07       51.48      4.78 o
   9   4   2      136.76      147.85      6.55 o
  10   4   2       43.20       51.70      4.97 o
  11   4   2      285.03      305.48      8.63 o
  12   4   2        9.00       10.56      3.47 o
  13   4   2       72.67       57.24      4.97 o
  14   4   2        5.75       14.54      3.24 o
  15   4   2       10.27        8.11      2.89 <
   1   5   2     1590.41     1572.65     24.79 o
   2   5   2     1986.42     1937.25     23.37 o
   3   5   2     3477.10     3541.27     32.21 o
   4   5   2      116.08      118.24      7.15 o
   5   5   2       95.25      107.58      7.52 o
   6   5   2     2783.14     2854.78     27.36 o
   7   5   2     3001.38     3067.78     28.47 o
   8   5   2       66.59       66.92      5.91 o
   9   5   2      116.28      106.67      6.53 o
  10   5   2      584.70      599.95     10.63 o
  11   5   2     1722.52     1763.21     17.69 o
  12   5   2      791.54      805.26     11.85 o
  13   5   2      190.18      177.69      6.01 o
   0   6   2     1308.34     1226.41     29.49 o
   1   6   2      233.63      242.85     10.98 o
   2   6   2        0.51        3.19      6.63 <
   3   6   2      184.77      177.32      9.74 o
   4   6   2      424.35      395.79     12.67 o
   5   6   2       47.36       60.38      5.54 o
   6   6   2      224.81      228.22      9.00 o
   7   6   2       47.72       52.39      5.66 o
   8   6   2      150.90      160.44      7.64 o
   9   6   2      234.91      238.64      8.34 o
  10   6   2      395.13      404.18     10.84 o
   1   7   2      197.61      202.87      9.50 o
   2   7   2        6.52       11.88      5.34 <
   3   7   2      341.30      341.18     13.90 o
   4   7   2        4.00        4.28      4.85 <
   5   7   2       29.78       35.22     11.06 o
   1   1   3     1636.86     1827.10     11.72 o
   2   1   3    62811.04    63041.00    185.20 o
   3   1   3      560.72      593.98      8.66 o
   4   1   3    18466.14    18813.58     52.52 o
   5   1   3     1412.57     1620.28     17.46 o
   6   1   3     8386.88     8325.98     44.70 o
   7   1   3      157.43      184.09      8.88 o
   8   1   3    25016.61    25300.88    103.37 o
   9   1   3      986.50     1096.91     10.10 o
  10   1   3      705.21      638.31      7.64 o
  11   1   3       20.59       31.93      3.04 o
  12   1   3    12010.20    12234.89     36.79 o
  13   1   3      509.77      526.43      8.88 o
  14   1   3        0.89        2.20      3.19 <
  15   1   3        3.41        8.90      3.47 <
  16   1   3     3356.24     3548.42     21.05 o
  17   1   3        8.66       14.97      3.02 o
  18   1   3      116.47      110.30      4.43 o
   0   2   3     7275.13     7519.55     47.92 o
   1   2   3        1.12        3.39      2.77 <
   2   2   3     1086.68     1117.12     13.50 o
   3   2   3      333.48      333.87      8.36 o
   4   2   3     6664.28     6546.80     39.19 o
   5   2   3      749.53      814.42     13.73 o
   6   2   3     6088.12     6262.47     46.60 o
   7   2   3     2868.27     3081.69     21.92 o
   8   2   3     2598.85     2604.33     16.20 o
   9   2   3      445.78      502.76      7.72 o
  10   2   3     7688.13     7726.26     29.02 o
  11   2   3      720.48      771.22     10.16 o
  12   2   3      143.71      124.15      5.35 o
  13   2   3      705.29      723.31     11.28 o
  14   2   3     4460.84     4499.38     26.52 o
  15   2   3      180.58      170.84      5.74 o
  16   2   3       44.23       45.91      3.99 o
  17   2   3      346.09      325.84      6.75 o
  18   2   3      915.57      920.22     15.39 o
   1   3   3       80.24       55.31      6.03 o
   2   3   3    11012.21    11177.19     59.45 o
   3   3   3        3.82       21.35      5.27 o
   4   3   3      351.24      326.70      8.49 o
   5   3   3       23.85       31.47      3.07 o
   6   3   3     2069.42     2069.60     15.41 o
   7   3   3      593.85      621.84      8.34 o
   8   3   3     1668.02     1634.00     13.92 o
   9   3   3       81.19       78.41      4.43 o
  10   3   3      191.99      185.90      6.53 o
  11   3   3     1632.14     1702.74     16.89 o
  12   3   3     1775.04     1921.52     17.44 o
  13   3   3      241.43      240.59      6.85 o
  14   3   3        0.72        2.90      3.64 <
  15   3   3      850.44      817.60     11.10 o
  16   3   3      849.70      931.42     12.00 o
  17   3   3      147.46      128.58      6.43 o
   0   4   3    10190.88    10012.02     50.88 o
   1   4   3      247.85      262.90      6.88 o
   2   4   3      476.82      493.08      8.95 o
   3   4   3       32.42       46.29      3.74 o
   4   4   3     7859.03     7752.62     30.67 o
   5   4   3       61.24       55.21      4.21 o
   6   4   3     3763.66     3786.12     24.71 o
   7   4   3      311.80      318.21      7.84 o
   8   4   3     2872.44     2934.99     22.56 o
   9   4   3      644.97      666.99     11.20 o
  10   4   3     6434.85     6698.93     39.70 o
  11   4   3        1.74        6.71      4.50 <
  12   4   3      103.21      125.02      5.34 o
  13   4   3      294.42      280.25      8.07 o
  14   4   3     5316.08     5392.62     28.22 o
  15   4   3       35.98       29.51      2.89 o
   1   5   3        1.35        3.34      4.72 <
   2   5   3       21.40       31.88      5.42 o
   3   5   3      439.97      424.49     12.15 o
   4   5   3      619.46      665.01     14.65 o
   5   5   3       36.79       20.39      4.88 o
   6   5   3        7.48       14.44      4.87 <
   7   5   3      110.47       87.69      7.45 o
   8   5   3      530.09      549.48     14.02 o
   9   5   3       35.59       33.57      6.48 o
  10   5   3        6.49        7.92      3.76 <
  11   5   3      132.66      144.09      6.70 o
  12   5   3      163.75      149.33      6.36 o
  13   5   3      180.46      190.25      5.96 o
   0   6   3     2687.47     2682.85     43.59 o
   1   6   3      115.90       95.49      7.77 o
   2   6   3       42.92       33.13      6.56 o
   3   6   3      130.67       98.20      7.69 o
   4   6   3     2224.53     2261.78     23.97 o
   5   6   3       27.96       16.63      4.31 o
   6   6   3      388.59      354.55     10.94 o
   7   6   3       98.47       85.89      6.26 o
   8   6   3      884.61      928.45     14.77 o
   9   6   3      168.93      185.55      7.25 o
  10   6   3      993.93      989.35     17.81 o
   1   7   3      307.95      242.08     10.12 o
   2   7   3      531.64      548.03     17.29 o
   3   7   3       24.41       41.38      6.33 o
   4   7   3      456.18      466.02     15.41 o
   0   0   4    10009.45    10745.51     87.20 o
   1   0   4     5891.79     5848.50     28.96 o
   2   0   4      297.43      334.44      7.91 o
   3   0   4     6950.87     6797.97     40.39 o
   4   0   4    10676.69    10738.53     69.21 o
   5   0   4    15647.55    15577.88     90.47 o
   6   0   4      775.80      829.56     20.75 o
   7   0   4     1580.30     1624.30     30.95 o
   8   0   4     6194.32     6299.50     64.07 o
   9   0   4    21679.79    21513.30     65.61 o
  10   0   4     1810.96     1862.18     18.85 o
  11   0   4      398.73      392.25      9.69 o
  12   0   4     2545.27     2617.81     25.82 o
  13   0   4    11037.16    11180.56     54.87 o
  14   0   4     1871.24     1979.28     22.63 o
  15   0   4     1779.84     1878.95     21.72 o
  16   0   4     1040.48     1035.41     17.73 o
  17   0   4     1438.29     1406.35     21.38 o
  18   0   4      274.93      266.98      9.60 o
   1   1   4     2274.22     2233.55     15.66 o
   2   1   4     2920.70     2887.13     19.19 o
   3   1   4     1929.42     1850.05     16.68 o
   4   1   4        0.47        2.25      3.49 <
   5   1   4      509.09      511.16     11.06 o
   6   1   4      807.53      808.35     16.08 o
   7   1   4     1448.66     1377.82     21.44 o
   8   1   4      399.36      428.05      9.30 o
   9   1   4       19.68       25.08      2.67 o
  10   1   4      936.22      948.04      9.99 o
  11   1   4      605.22      576.07      8.14 o
  12   1   4      156.92      162.65      5.15 o
  13   1   4       55.44       50.61      3.73 o
  14   1   4      219.92      217.63      5.93 o
  15   1   4      165.82      171.80      5.79 o
  16   1   4       83.23       82.64      4.62 o
  17   1   4      160.79      145.73      5.17 o
  18   1   4        3.46        0.47      2.80 <
   0   2   4     3378.13     3455.48     39.01 o
   1   2   4     4682.13     4548.94     26.03 o
   2   2   4        3.85        5.22      2.89 <
   3   2   4      892.25      793.12     13.43 o
   4   2   4     1831.90     1776.73     19.39 o
   5   2   4    12680.26    12551.15     50.98 o
   6   2   4      227.29      197.97      9.22 o
   7   2   4       96.64      109.90      4.35 o
   8   2   4     1469.53     1395.14     11.72 o
   9   2   4    14324.42    14332.07     37.23 o
  10   2   4      730.76      707.35      9.28 o
  11   2   4      863.42      813.52     10.57 o
  12   2   4      928.27      923.56     12.02 o
  13   2   4     6383.72     6501.11     30.52 o
  14   2   4      694.66      714.25     10.27 o
  15   2   4      905.12      900.23     11.75 o
  16   2   4      369.25      353.14      7.44 o
  17   2   4      833.30      827.78     11.10 o
   1   3   4     4816.90     4769.19     43.88 o
   2   3   4     4861.71     4506.44     40.92 o
   3   3   4    10418.07    10153.85     50.91 o
   4   3   4        8.71       10.12      2.55 o
   5   3   4      209.53      236.54      5.77 o
   6   3   4     1579.03     1491.32     13.09 o
   7   3   4     9829.13     9707.99     32.06 o
   8   3   4      935.51      898.37     10.34 o
   9   3   4      400.90      395.69      7.79 o
  10   3   4     1960.74     1971.15     16.53 o
  11   3   4     4762.49     4868.00     27.36 o
  12   3   4      558.82      569.20     10.17 o
  13   3   4      820.84      779.79     11.48 o
  14   3   4      614.69      602.71     10.78 o
  15   3   4     1251.97     1287.14     14.05 o
  16   3   4      226.50      225.25      6.09 o
  17   3   4      829.57      796.53     22.43 o
   0   4   4      140.28      155.12      6.71 o
   1   4   4       58.48       50.26      3.84 o
   2   4   4      121.12      102.48      4.85 o
   3   4   4      166.93      180.19      6.21 o
   4   4   4       51.92       36.59      3.54 o
   5   4   4      784.02      792.72     11.20 o
   6   4   4       15.72       17.71      4.03 o
   7   4   4      624.26      611.06     10.26 o
   8   4   4       74.71       92.25      5.40 o
   9   4   4     1286.51     1348.59     16.60 o
  10   4   4       95.87       92.57      5.91 o
  11   4   4      134.64      117.97      5.96 o
  12   4   4       77.86       83.39      5.17 o
  13   4   4      470.97      482.35      8.88 o
  14   4   4        5.29        9.38      2.85 o
  15   4   4       59.79       54.28      3.26 o
   1   5   4     1270.76     1307.52     19.77 o
   2   5   4     1169.31     1080.44     17.62 o
   3   5   4     6011.07     5993.06     36.83 o
   4   5   4        1.23       -0.03      4.77 <
   5   5   4      324.59      290.32     10.88 o
   6   5   4      406.89      341.12     10.59 o
   7   5   4     6867.28     6946.77     45.37 o
   8   5   4      330.18      327.35     10.99 o
   9   5   4     1224.09     1168.60     17.91 o
  10   5   4      760.55      746.68     14.44 o
  11   5   4     3141.27     3260.18     23.28 o
  12   5   4      210.02      207.69      6.53 o
  13   5   4      465.20      426.24      8.75 o
   0   6   4       20.80       13.73      6.81 <
   1   6   4      233.01      237.33     11.04 o
   2   6   4      201.25      165.84     10.63 o
   3   6   4       34.27       50.04      6.03 o
   4   6   4      533.80      482.86     13.08 o
   5   6   4      592.44      571.11     13.51 o
   6   6   4       48.73       44.60      5.47 o
   7   6   4        4.04       18.53      4.97 o
   8   6   4      370.69      357.45      9.77 o
   9   6   4      347.59      341.94      9.75 o
  10   6   4       23.41       21.13      5.14 o
   1   7   4       57.98       42.69      7.74 o
   2   7   4       13.73       19.27      5.64 o
   3   7   4      667.82      730.91     19.02 o
   4   7   4        1.72       10.69      9.01 <
   1   1   5    13850.84    14230.43     39.77 o
   2   1   5    28887.80    28673.57     64.91 o
   3   1   5    14878.55    15242.67     46.92 o
   4   1   5      942.80      813.05     13.19 o
   5   1   5     1781.59     1790.64     20.76 o
   6   1   5    11610.01    11833.46     60.93 o
   7   1   5    16217.02    16488.76     71.69 o
   8   1   5       60.07       42.37      3.02 o
   9   1   5       68.62       79.88      3.41 o
  10   1   5      858.01      838.83      9.60 o
  11   1   5     8809.59     8753.04     30.13 o
  12   1   5      192.93      188.54      5.29 o
  13   1   5      505.30      515.86      8.39 o
  14   1   5       80.77       70.18      3.89 o
  15   1   5     1220.21     1206.08     12.69 o
  16   1   5     1191.95     1208.95     13.55 o
  17   1   5     1353.62     1345.92     14.80 o
  18   1   5        8.56        0.67      2.53 <
   0   2   5     7340.28     7496.65     44.75 o
   1   2   5     9997.47    10068.60     44.06 o
   2   2   5        7.94       10.10      3.37 <
   3   2   5     1865.24     1818.84     22.78 o
   4   2   5     5952.85     6024.52     37.90 o
   5   2   5    10409.26    10291.48     49.92 o
   6   2   5       15.84       44.31      4.10 o
   7   2   5       51.92       41.78      3.07 o
   8   2   5     1861.37     1854.46     13.23 o
   9   2   5     1230.13     1123.28     10.66 o
  10   2   5      261.70      233.17      5.89 o
  11   2   5     1016.07     1091.87     12.30 o
  12   2   5      216.38      209.75      6.18 o
  13   2   5      132.07      147.28      5.69 o
  14   2   5      589.32      597.30      9.65 o
  15   2   5      897.53      890.26     10.12 o
  16   2   5       10.29       14.99      2.89 o
  17   2   5       40.74       52.62      4.30 o
   1   3   5      612.17      629.16     15.14 o
   2   3   5     3223.26     3290.56     24.31 o
   3   3   5     2618.58     2682.85     18.63 o
   4   3   5       48.20       52.42      3.17 o
   5   3   5      355.23      374.97      6.90 o
   6   3   5     2280.47     2321.84     16.16 o
   7   3   5     5507.30     5704.94     26.30 o
   8   3   5       77.22       75.40      4.33 o
   9   3   5      238.00      279.75      7.08 o
  10   3   5      180.19      196.51      6.13 o
  11   3   5     5064.16     5184.63     26.37 o
  12   3   5       32.56       43.41      4.26 o
  13   3   5       73.80       73.00      4.41 o
  14   3   5       34.11       27.18      3.54 o
  15   3   5     2084.89     2065.10     16.55 o
  16   3   5      801.96      795.99     10.42 o
   0   4   5     6239.97     6024.33     42.08 o
   1   4   5     7740.29     7833.12     35.67 o
   2   4   5       10.75       16.95      3.52 o
   3   4   5     1993.32     2023.36     18.36 o
   4   4   5     5641.31     5657.67     28.94 o
   5   4   5    13017.82    12878.89     44.68 o
   6   4   5       16.68       25.82      4.01 o
   7   4   5      588.42      611.53     10.59 o
   8   4   5     2461.47     2600.20     22.71 o
   9   4   5     6213.58     6313.06     34.43 o
  10   4   5      337.69      327.74      9.03 o
  11   4   5       55.48       48.98      4.92 o
  12   4   5      324.35      338.08      7.84 o
  13   4   5     2920.27     2917.80     19.52 o
  14   4   5     1301.18     1347.17     13.41 o
  15   4   5      144.20      145.28      6.16 o
   1   5   5     1508.28     1569.56     21.44 o
   2   5   5      411.60      413.41     11.18 o
   3   5   5      668.67      676.90     13.09 o
   4   5   5       18.99       14.64      4.88 <
   5   5   5      299.19      304.91     10.21 o
   6   5   5        0.98        6.16      3.96 <
   7   5   5      190.27      183.20      7.99 o
   8   5   5      562.89      533.08     11.75 o
   9   5   5        7.28       17.19      4.75 o
  10   5   5       25.01       32.23      4.28 o
  11   5   5       55.67       48.16      4.23 o
  12   5   5      196.81      169.48      5.82 o
  13   5   5        8.85        7.13      3.89 <
   0   6   5      909.88      871.75     27.53 o
   1   6   5      327.66      314.34     11.36 o
   2   6   5       70.35       58.92      6.90 o
   3   6   5        7.62        1.95      5.64 <
   4   6   5      909.07      908.88     15.33 o
   5   6   5     1597.17     1645.80     21.89 o
   6   6   5      244.46      234.76      8.34 o
   7   6   5       27.75       43.39      4.68 o
   8   6   5      460.87      493.13     11.95 o
   9   6   5     1511.25     1565.55     18.93 o
   1   7   5      603.66      662.18     22.36 o
   2   7   5      748.62      752.28     23.47 o
   3   7   5      275.10      277.50     22.66 o
   0   0   6    45888.19    46147.43    228.35 o
   1   0   6      735.17      731.90     16.08 o
   2   0   6     6983.51     7173.04     41.01 o
   3   0   6     1251.07     1191.78     15.85 o
   4   0   6    47467.95    48639.26    122.12 o
   5   0   6      505.64      507.36     17.71 o
   6   0   6     6795.87     6662.96     55.09 o
   7   0   6      107.44       84.50      8.51 o
   8   0   6     7914.73     7673.15     40.24 o
   9   0   6     1527.99     1513.01     17.49 o
  10   0   6     4511.54     4423.57     29.68 o
  11   0   6        3.80        5.74      3.73 <
  12   0   6      245.90      275.55     10.42 o
  13   0   6      868.06      855.87     18.63 o
  14   0   6     6265.00     6429.89     46.53 o
  15   0   6      158.92      160.47      9.15 o
  16   0   6      395.34      391.16     11.20 o
  17   0   6       21.83       18.55      3.78 o
  18   0   6     2236.87     2194.99     31.00 o
   1   1   6      134.20      118.05      4.21 o
   2   1   6     1104.17      999.40     11.98 o
   3   1   6      937.60      914.33     12.54 o
   4   1   6      115.15      142.26      5.96 o
   5   1   6      383.57      491.10     11.04 o
   6   1   6      311.95      224.04      8.76 o
   7   1   6      789.12      880.74     13.75 o
   8   1   6      791.17      794.97      9.10 o
   9   1   6       93.43      100.23      3.56 o
  10   1   6      327.97      291.82      5.81 o
  11   1   6       79.90       89.43      4.13 o
  12   1   6      840.75      802.56      9.87 o
  13   1   6        7.76        9.63      3.22 <
  14   1   6       18.48       19.82      3.36 o
  15   1   6        3.87       14.60      3.36 o
  16   1   6      387.63      379.89      8.44 o
  17   1   6       31.95       33.91      3.27 o
  18   1   6      356.99      342.19      8.11 o
   0   2   6    41158.58    43864.50    133.18 o
   1   2   6      267.20      290.88      7.44 o
   2   2   6     2006.86     2076.05     21.69 o
   3   2   6     1423.48     1520.44     22.88 o
   4   2   6    33690.05    34925.59     98.03 o
   5   2   6        6.70       21.72      4.82 o
   6   2   6     3442.27     3417.99     18.78 o
   7   2   6      397.84      394.98      6.38 o
   8   2   6     7473.65     7636.24     27.91 o
   9   2   6      318.59      283.74      6.08 o
  10   2   6     2533.25     2543.75     17.64 o
  11   2   6      184.78      175.63      5.52 o
  12   2   6        6.19       14.60      3.34 o
  13   2   6      288.30      267.19      6.58 o
  14   2   6     3279.01     3337.79     21.94 o
  15   2   6      135.95      116.29      4.41 o
  16   2   6       43.00       42.03      3.96 o
  17   2   6       14.95       17.84      3.37 o
   1   3   6      679.73      751.59     10.57 o
   2   3   6    21509.36    21957.92     47.44 o
   3   3   6     1422.69     1489.99     13.19 o
   4   3   6      212.72      203.84      5.12 o
   5   3   6        2.31        7.02      2.60 <
   6   3   6     8335.72     8451.97     31.42 o
   7   3   6      889.12      934.19     11.51 o
   8   3   6     4231.80     4133.35     23.92 o
   9   3   6       11.28       14.18      3.61 o
  10   3   6     3014.89     3184.24     20.38 o
  11   3   6       91.97       94.64      4.78 o
  12   3   6     4149.45     4118.89     24.99 o
  13   3   6      172.70      156.38      5.40 o
  14   3   6       32.18       42.22      3.68 o
  15   3   6       22.10       22.58      2.99 o
  16   3   6     1961.79     2007.60     17.46 o
   0   4   6     2823.18     2972.84     30.70 o
   1   4   6       17.03       19.22      3.56 o
   2   4   6       50.02       49.84      4.23 o
   3   4   6      217.39      220.58      7.45 o
   4   4   6     2175.04     2268.60     19.84 o
   5   4   6      458.45      477.32      9.43 o
   6   4   6       24.94       27.68      4.26 o
   7   4   6       65.53       41.04      4.58 o
   8   4   6      334.77      358.14      9.25 o
   9   4   6        7.90       16.38      3.84 o
  10   4   6        0.75        0.96      4.28 <
  11   4   6       61.28       54.39      4.36 o
  12   4   6       38.10       30.06      3.61 o
  13   4   6       41.39       38.83      3.51 o
  14   4   6       37.82       39.51      3.22 o
  15   4   6       16.62        3.36      6.98 <
   1   5   6      519.86      568.26     12.20 o
   2   5   6    15312.12    15686.03     64.79 o
   3   5   6      162.79      182.39      7.12 o
   4   5   6      134.05      125.14      6.75 o
   5   5   6      376.93      396.17     10.34 o
   6   5   6     5746.48     6121.76     36.59 o
   7   5   6       36.80       47.67      5.91 o
   8   5   6     1846.90     1839.96     22.83 o
   9   5   6      322.57      293.28      9.42 o
  10   5   6     1564.56     1714.75     21.92 o
  11   5   6        0.38        3.12      3.79 <
  12   5   6     1716.86     1814.81     17.54 o
   0   6   6     2235.33     2119.94     31.36 o
   1   6   6       87.34       86.51      7.34 o
   2   6   6      127.71      123.12      7.67 o
   3   6   6       91.85       87.70      6.03 o
   4   6   6     1795.06     1854.56     21.59 o
   5   6   6      229.94      255.76      8.38 o
   6   6   6      431.62      414.84      9.92 o
   7   6   6      458.33      452.22      9.97 o
   8   6   6      564.51      636.68     11.10 o
   9   6   6        0.09        3.58      3.17 <
   1   7   6        0.05       11.11      7.10 <
   1   1   7    15482.66    15724.00     44.26 o
   2   1   7      768.34      735.21     10.14 o
   3   1   7     8177.96     8039.57     38.27 o
   4   1   7      538.73      568.58     11.06 o
   5   1   7      236.97      162.65      7.54 o
   6   1   7      828.96      873.99     17.52 o
   7   1   7    17089.36    17013.11     41.71 o
   8   1   7      789.22      779.31      8.21 o
   9   1   7      892.17      893.13      9.22 o
  10   1   7      240.06      241.68      5.82 o
  11   1   7    18634.34    18559.23     48.76 o
  12   1   7     1121.47     1114.94     12.59 o
  13   1   7      360.04      364.80      7.84 o
  14   1   7       51.79       44.75      3.49 o
  15   1   7     2740.45     2681.22     20.78 o
  16   1   7      493.58      478.51      8.64 o
  17   1   7     1459.61     1477.81     14.33 o
   0   2   7      738.47      646.68     20.48 o
   1   2   7     4408.10     4243.04     31.83 o
   2   2   7      253.62      230.42      7.89 o
   3   2   7       48.38       35.13      4.80 o
   4   2   7       86.59       63.70      6.34 o
   5   2   7    12573.58    12649.48     35.59 o
   6   2   7     1573.00     1673.43     12.29 o
   7   2   7        0.50        0.23      2.75 <
   8   2   7       13.21       19.89      2.77 o
   9   2   7     5172.25     5082.73     23.52 o
  10   2   7      790.74      798.44      9.99 o
  11   2   7      536.55      543.20      8.51 o
  12   2   7       20.70       15.95      3.39 o
  13   2   7     1953.67     1915.80     15.95 o
  14   2   7       46.20       54.89      4.16 o
  15   2   7      474.65      482.89      8.31 o
  16   2   7        0.01        2.10      2.77 <
  17   2   7      522.50      524.35     10.26 o
   1   3   7     3446.87     3601.23     19.72 o
   2   3   7      357.87      363.96      6.18 o
   3   3   7     2117.38     2105.88     15.63 o
   4   3   7      124.14      125.83      4.43 o
   5   3   7      103.27      106.71      4.55 o
   6   3   7      285.27      279.92      6.46 o
   7   3   7     2564.74     2482.13     17.83 o
   8   3   7        2.50       10.78      3.46 o
   9   3   7      277.81      281.39      7.00 o
  10   3   7      238.21      244.52      6.65 o
  11   3   7     2615.61     2738.98     18.56 o
  12   3   7      247.76      220.45      6.26 o
  13   3   7       76.54       82.12      3.98 o
  14   3   7       31.98       35.17      3.61 o
  15   3   7      217.19      265.88      6.41 o
  16   3   7      574.93      542.01     11.03 o
   0   4   7      776.48      688.63     14.77 o
   1   4   7     6306.55     6388.33     34.02 o
   2   4   7       31.96       34.53      4.53 o
   3   4   7      590.09      641.45     10.78 o
   4   4   7      362.08      333.90      7.99 o
   5   4   7    11639.08    11895.73     45.98 o
   6   4   7      373.61      383.25      8.71 o
   7   4   7        2.69        5.91      4.45 <
   8   4   7      143.97      134.82      6.18 o
   9   4   7     4189.62     4338.65     26.54 o
  10   4   7      642.83      637.89      9.79 o
  11   4   7      885.23      852.53     11.58 o
  12   4   7       42.37       48.86      3.94 o
  13   4   7     1200.70     1268.46     13.76 o
  14   4   7      546.39      524.25      9.85 o
   1   5   7       15.35       23.00      4.25 o
   2   5   7        0.94       12.62      4.43 <
   3   5   7       48.50       47.25      5.86 o
   4   5   7      244.98      256.18      8.38 o
   5   5   7        0.71       -0.72      4.15 <
   6   5   7        0.25        7.02      4.45 <
   7   5   7      104.94      113.72      6.16 o
   8   5   7      265.48      260.09      8.66 o
   9   5   7        3.09       10.57      4.05 <
  10   5   7       56.40       61.99      6.09 o
  11   5   7       23.27       31.47      4.26 o
  12   5   7      150.06      163.26      5.57 o
   0   6   7      135.61      115.82      8.86 o
   1   6   7     2075.89     2131.93     23.32 o
   2   6   7       35.86       40.77      4.78 o
   3   6   7      304.64      324.16      9.60 o
   4   6   7       86.23       78.41      5.27 o
   5   6   7     3054.16     3083.17     25.11 o
   6   6   7       70.54       80.02      5.49 o
   7   6   7        3.51        9.92      3.49 <
   8   6   7       98.16      103.80      5.74 o
   9   6   7      726.27      817.24     36.73 o
   0   0   8    22024.01    22600.61    191.24 o
   1   0   8     7661.95     7619.39     59.37 o
   2   0   8     4276.45     4343.76     42.38 o
   3   0   8     5035.84     5203.26     47.02 o
   4   0   8    25500.17    27951.74    118.72 o
   5   0   8     6631.35     6519.04     71.41 o
   6   0   8     3825.88     3562.85     35.42 o
   7   0   8       45.93       69.19      4.26 o
   8   0   8     3604.65     3626.86     25.82 o
   9   0   8    11323.71    11387.40     47.50 o
  10   0   8     1874.47     1894.33     19.39 o
  11   0   8      465.53      477.72     11.15 o
  12   0   8      265.62      275.87      9.89 o
  13   0   8     4472.00     4547.45     37.20 o
  14   0   8     3622.43     3747.56     34.93 o
  15   0   8      631.81      647.39     14.28 o
  16   0   8        5.84       -4.78      3.19 <
  17   0   8      294.70      262.58      8.46 o
   1   1   8       50.54       32.35      3.79 o
   2   1   8     6458.84     7315.05     37.75 o
   3   1   8     1623.98     1701.43     19.86 o
   4   1   8        2.90        1.38      3.84 <
   5   1   8        2.62        2.62      5.02 <
   6   1   8     1554.61     1697.57     13.19 o
   7   1   8     1328.40     1302.35     10.79 o
   8   1   8      703.53      681.85      8.28 o
   9   1   8       70.34       75.80      3.69 o
  10   1   8      470.33      490.81      7.92 o
  11   1   8      414.45      407.39      7.81 o
  12   1   8      588.61      586.21      9.53 o
  13   1   8      160.81      156.16      5.51 o
  14   1   8       10.07        1.73      3.29 <
  15   1   8      129.45      133.36      4.99 o
  16   1   8      340.10      339.24      7.17 o
  17   1   8       53.62       57.64      3.61 o
   0   2   8      535.94      372.41     13.03 o
   1   2   8     5135.07     5231.38     34.06 o
   2   2   8      968.29      986.54     16.45 o
   3   2   8     3479.09     3651.58     22.78 o
   4   2   8     2465.16     2328.99     16.00 o
   5   2   8     4142.82     3982.53     19.19 o
   6   2   8      842.59      785.27      8.46 o
   7   2   8       69.66       67.14      3.37 o
   8   2   8      516.56      466.04      7.69 o
   9   2   8     5045.55     5087.23     25.38 o
  10   2   8      453.86      491.80      8.07 o
  11   2   8      135.11      136.70      5.20 o
  12   2   8      245.95      251.65      6.48 o
  13   2   8     2387.64     2453.76     17.99 o
  14   2   8     1583.69     1641.67     15.59 o
  15   2   8      318.84      314.51      6.93 o
  16   2   8        5.02        7.89      2.60 o
   1   3   8     2052.86     2095.91     17.99 o
   2   3   8     3560.96     3521.19     19.25 o
   3   3   8     5836.85     5954.76     27.14 o
   4   3   8       16.41       13.55      2.97 o
   5   3   8      262.82      259.02      6.11 o
   6   3   8      681.12      638.44      9.08 o
   7   3   8     5476.15     5344.30     26.74 o
   8   3   8     1823.08     1832.42     15.96 o
   9   3   8       67.52       67.33      4.33 o
  10   3   8      372.43      385.26      7.47 o
  11   3   8     2112.21     2101.73     15.61 o
  12   3   8     1980.40     2048.79     15.59 o
  13   3   8      686.34      712.68      9.80 o
  14   3   8        5.37        6.55      2.55 <
  15   3   8      750.86      760.21      9.38 o
   0   4   8      559.95      587.04     14.20 o
   1   4   8      214.99      212.64      7.07 o
   2   4   8        4.68        7.08      3.58 <
   3   4   8      501.32      523.28     10.12 o
   4   4   8       10.82       18.31      3.99 o
   5   4   8        7.70       14.12      4.23 o
   6   4   8       45.03       47.77      4.25 o
   7   4   8      116.62      128.65      6.01 o
   8   4   8      101.15      103.92      5.77 o
   9   4   8       82.94       89.30      5.27 o
  10   4   8       50.15       49.77      4.21 o
  11   4   8       40.24       33.66      4.05 o
  12   4   8       34.56       35.42      3.88 o
  13   4   8      109.13      118.54      5.20 o
  14   4   8       72.96       69.93      4.82 o
   1   5   8     1496.42     1562.16     21.32 o
   2   5   8       34.05       44.40      5.17 o
   3   5   8     2649.47     2698.04     25.51 o
   4   5   8       30.18       25.25      4.36 o
   5   5   8      589.81      609.57     11.73 o
   6   5   8       20.13       28.49      3.83 o
   7   5   8     2072.68     2052.77     19.74 o
   8   5   8      579.75      590.65     11.90 o
   9   5   8       11.95       19.47      4.31 o
  10   5   8      370.73      393.89     10.31 o
  11   5   8      822.68      859.31     13.08 o
  12   5   8     1111.67     1234.23     27.11 o
   0   6   8       19.74       15.91      5.25 o
   1   6   8      252.72      257.14      8.43 o
   2   6   8       80.48       86.16      6.28 o
   3   6   8       36.51       31.25      4.23 o
   4   6   8       49.35       41.78      4.48 o
   5   6   8      484.04      468.19     12.32 o
   6   6   8      333.73      344.96     10.44 o
   7   6   8        0.21        1.81      3.78 <
   8   6   8      169.85      142.96      7.25 o
   1   1   9      595.49      800.39     13.41 o
   2   1   9    31041.99    32241.11     90.89 o
   3   1   9      674.37      846.92     15.49 o
   4   1   9     5503.11     5631.52     29.56 o
   5   1   9      814.07     1038.48     10.17 o
   6   1   9    19358.38    19734.08     41.48 o
   7   1   9      794.22      823.62      9.03 o
   8   1   9     4098.38     3998.86     20.53 o
   9   1   9      138.49      137.26      4.31 o
  10   1   9     1513.11     1436.87     13.75 o
  11   1   9     3004.84     3021.03     20.53 o
  12   1   9     5190.47     5332.14     27.28 o
  13   1   9        1.05        3.22      3.58 <
  14   1   9      100.24       98.33      4.78 o
  15   1   9      680.64      693.31     10.09 o
  16   1   9     4992.43     5027.54     23.77 o
  17   1   9      132.76      132.86      7.10 o
   0   2   9    11371.04    11611.34     49.74 o
   1   2   9       96.77       92.02      3.74 o
   2   2   9        3.13        9.82      2.32 o
   3   2   9      164.82      202.52      4.87 o
   4   2   9     6962.93     6872.63     25.68 o
   5   2   9      889.73      902.98      9.48 o
   6   2   9      534.17      473.37      7.12 o
   7   2   9       54.77       64.29      3.51 o
   8   2   9     2659.23     2635.97     17.41 o
   9   2   9      215.06      213.41      5.74 o
  10   2   9     2563.35     2506.21     18.75 o
  11   2   9      163.04      160.52      5.29 o
  12   2   9      379.54      379.25      7.32 o
  13   2   9      306.64      310.47      6.75 o
  14   2   9     2609.25     2589.07     18.85 o
  15   2   9       30.06       30.26      2.90 o
  16   2   9      199.04      194.51      5.61 o
   1   3   9      700.56      801.78     10.83 o
   2   3   9     5363.77     5547.12     23.87 o
   3   3   9      449.22      510.43      8.38 o
   4   3   9     2243.51     2341.63     16.95 o
   5   3   9      793.36      870.54     10.74 o
   6   3   9     3912.56     4054.81     22.22 o
   7   3   9        0.26       13.70      3.41 o
   8   3   9     1425.93     1504.26     14.82 o
   9   3   9      200.01      220.46      6.21 o
  10   3   9      393.93      403.61      7.75 o
  11   3   9      197.04      203.59      5.77 o
  12   3   9      686.46      725.91     10.19 o
  13   3   9        0.15        3.59      2.70 <
  14   3   9        0.85        4.06      2.58 <
  15   3   9       21.85       29.73      2.94 o
   0   4   9    12785.87    12822.05     61.86 o
   1   4   9      232.82      234.80      7.55 o
   2   4   9      208.14      192.63      6.61 o
   3   4   9     1371.00     1463.22     16.68 o
   4   4   9     8506.31     8721.30     39.45 o
   5   4   9      134.92      155.97      6.61 o
   6   4   9     1982.65     1988.44     18.92 o
   7   4   9      602.50      658.53     11.26 o
   8   4   9     3126.38     3191.74     23.73 o
   9   4   9        0.97        5.94      3.59 <
  10   4   9     3543.43     3603.73     22.71 o
  11   4   9      472.54      499.91      9.72 o
  12   4   9      651.52      724.45     10.89 o
  13   4   9       21.61       20.28      3.12 o
   1   5   9        0.04       -9.01      4.23 <
   2   5   9      233.66      227.46      8.07 o
   3   5   9       77.89       75.02      5.93 o
   4   5   9       70.60       82.32      6.13 o
   5   5   9        7.33       -2.27      4.01 <
   6   5   9        6.83        5.93      3.52 <
   7   5   9       67.09       62.93      4.46 o
   8   5   9       11.51       10.74      2.99 o
   9   5   9       66.29       56.35      4.72 o
  10   5   9       21.90       28.85      4.21 o
  11   5   9       22.20       31.66      3.47 o
   0   6   9     3087.27     2962.05     36.54 o
   1   6   9       21.06        8.64      3.47 <
   2   6   9      139.40      124.21      6.06 o
   3   6   9      316.29      299.56      9.25 o
   4   6   9     1873.89     1876.15     22.76 o
   5   6   9      156.53      170.81      7.57 o
   6   6   9     1126.06     1133.75     17.39 o
   7   6   9      130.10      143.43      7.32 o
   0   0  10     5949.23     6416.04    119.23 o
   1   0  10    18191.42    18191.64    133.38 o
   2   0  10       26.86       35.08      7.52 o
   3   0  10     4120.83     3858.68     37.63 o
   4   0  10     4645.87     5027.70     29.12 o
   5   0  10    23601.02    23815.46     68.03 o
   6   0  10      317.10      361.36      8.90 o
   7   0  10      371.81      446.15     10.88 o
   8   0  10     3009.74     3150.18     25.43 o
   9   0  10    25692.35    25821.20     74.95 o
  10   0  10      419.87      441.43     10.21 o
  11   0  10      982.14     1029.61     15.26 o
  12   0  10      774.01      739.11     13.55 o
  13   0  10     9785.44     9902.41     52.87 o
  14   0  10      273.10      279.35     10.88 o
  15   0  10     1073.05     1100.85     17.21 o
  16   0  10        0.40        5.32      3.02 <
   1   1  10     1440.62     1415.57     15.29 o
   2   1  10     2517.63     2766.79     18.43 o
   3   1  10     5302.47     5347.97     23.25 o
   4   1  10       86.60       90.17      3.47 o
   5   1  10       20.19       19.82      2.55 o
   6   1  10      964.99     1019.16     10.24 o
   7   1  10     3642.55     3647.42     19.59 o
   8   1  10        5.81        9.01      2.82 o
   9   1  10      309.94      323.43      7.03 o
  10   1  10       10.64       16.70      3.24 o
  11   1  10     1149.46     1165.31     13.28 o
  12   1  10       13.12        9.28      3.04 o
  13   1  10      440.15      440.99      8.51 o
  14   1  10        1.14        3.66      2.72 <
  15   1  10      328.28      329.25      6.81 o
  16   1  10        9.77       21.42      2.42 o
   0   2  10       57.97       40.02      4.20 o
   1   2  10     6227.90     6242.78     24.52 o
   2   2  10       66.55       66.10      3.36 o
   3   2  10     1692.87     1592.76     12.14 o
   4   2  10      336.22      319.77      6.43 o
   5   2  10     8039.36     7979.79     29.32 o
   6   2  10      275.95      279.92      6.33 o
   7   2  10       35.35       42.62      3.56 o
   8   2  10      994.84     1046.17     11.57 o
   9   2  10     9731.65     9962.72     34.06 o
  10   2  10      333.91      323.59      6.63 o
  11   2  10      164.78      164.97      5.44 o
  12   2  10      550.86      546.74      9.72 o
  13   2  10     4332.25     4471.95     25.38 o
  14   2  10      287.02      287.64      6.98 o
  15   2  10      123.00      140.18      4.53 o
  16   2  10       25.44       27.09      3.79 o
   1   3  10     4267.29     4334.44     26.00 o
   2   3  10     2069.37     2053.19     16.20 o
   3   3  10    12168.47    12223.64     40.22 o
   4   3  10      481.74      485.00      8.12 o
   5   3  10      209.25      229.85      6.23 o
   6   3  10     1520.39     1567.98     14.70 o
   7   3  10    10202.04    10487.33     37.52 o
   8   3  10      120.76      119.18      5.00 o
   9   3  10      292.18      285.00      6.90 o
  10   3  10       52.66       57.54      3.84 o
  11   3  10     3371.72     3483.52     19.71 o
  12   3  10      169.40      156.11      5.09 o
  13   3  10      669.90      684.55      9.82 o
  14   3  10        6.11       13.24      2.38 o
  15   3  10      897.82      965.64     19.96 o
   0   4  10     1390.86     1502.65     22.17 o
   1   4  10       16.19       17.64      3.68 o
   2   4  10       80.32       74.24      5.17 o
   3   4  10        8.32        9.69      3.93 <
   4   4  10      215.98      232.68      7.00 o
   5   4  10       30.98       32.14      3.98 o
   6   4  10       55.05       54.92      4.52 o
   7   4  10       15.62       22.78      3.69 o
   8   4  10      114.77      123.09      5.46 o
   9   4  10      435.91      442.22      8.93 o
  10   4  10        6.15       11.26      3.21 o
  11   4  10        2.01        1.17      2.94 <
  12   4  10      153.50      152.28      5.22 o
  13   4  10      427.52      432.53      8.69 o
   1   5  10     1410.18     1423.72     17.04 o
   2   5  10        2.49        0.69      3.89 <
   3   5  10     4846.51     4860.20     34.96 o
   4   5  10      289.88      278.52      8.76 o
   5   5  10       93.00       89.58      5.87 o
   6   5  10      252.55      262.41      7.99 o
   7   5  10     4588.72     4733.89     27.95 o
   8   5  10      144.06      129.70      5.17 o
   9   5  10       36.95       28.97      3.89 o
  10   5  10      166.49      175.12      6.29 o
   0   6  10      275.54      282.32     11.36 o
   1   6  10      405.89      415.73      9.55 o
   2   6  10       69.79       62.54      4.77 o
   3   6  10      310.14      311.51      7.44 o
   4   6  10        4.89       16.45      3.29 o
   5   6  10      459.79      508.55     10.56 o
   6   6  10        1.33        5.51      3.22 <
   1   1  11     3275.56     3247.25     17.17 o
   2   1  11    19090.54    19422.50     40.49 o
   3   1  11     5926.67     5945.34     22.59 o
   4   1  11      886.46      863.54      9.11 o
   5   1  11      752.92      722.12      8.56 o
   6   1  11     8495.25     8615.30     30.30 o
   7   1  11     8201.07     8258.15     31.29 o
   8   1  11     1512.67     1558.77     13.80 o
   9   1  11       12.85       13.88      3.00 o
  10   1  11      775.72      793.17     11.13 o
  11   1  11     7386.82     7528.41     33.89 o
  12   1  11     1409.66     1454.06     15.11 o
  13   1  11      274.38      279.15      7.34 o
  14   1  11       47.86       45.07      3.61 o
  15   1  11     3722.03     3632.41     22.91 o
  16   1  11      733.99      737.85     11.93 o
   0   2  11     6272.40     6323.82     32.43 o
   1   2  11     2478.87     2449.33     15.24 o
   2   2  11       18.23       15.19      2.58 o
   3   2  11     1238.09     1214.36     11.04 o
   4   2  11     4294.76     4340.50     20.93 o
   5   2  11     3203.35     3158.10     19.77 o
   6   2  11      708.67      741.96      9.28 o
   7   2  11       82.02       78.20      3.98 o
   8   2  11     2419.30     2463.36     17.51 o
   9   2  11     5053.11     5159.22     25.36 o
  10   2  11     1366.00     1446.17     13.04 o
  11   2  11       12.99       18.51      3.79 o
  12   2  11      750.03      749.95     10.56 o
  13   2  11     2938.88     2910.18     20.76 o
  14   2  11      672.30      690.01      9.47 o
  15   2  11       59.27       61.87      3.12 o
   1   3  11      278.17      270.15      6.95 o
   2   3  11     2441.13     2464.18     19.49 o
   3   3  11      215.74      195.18      6.09 o
   4   3  11      145.92      138.31      5.19 o
   5   3  11       47.29       40.92      4.05 o
   6   3  11      904.75      959.08     12.10 o
   7   3  11      261.37      264.26      6.90 o
   8   3  11       39.06       44.65      3.74 o
   9   3  11      496.67      478.32      8.36 o
  10   3  11       24.53       30.00      3.39 o
  11   3  11      360.25      397.82      7.18 o
  12   3  11       35.93       45.61      3.59 o
  13   3  11      190.54      176.15      5.10 o
  14   3  11       26.71       26.34      2.75 o
   0   4  11     5512.47     5609.09     44.99 o
   1   4  11      939.62      890.24     14.00 o
   2   4  11       39.05       42.43      4.82 o
   3   4  11      188.72      177.66      7.47 o
   4   4  11     3735.22     3928.81     27.66 o
   5   4  11     1263.68     1243.06     14.77 o
   6   4  11       12.81        6.83      4.16 <
   7   4  11      229.76      217.63      6.50 o
   8   4  11     1804.41     1907.77     17.52 o
   9   4  11     2254.67     2326.15     19.14 o
  10   4  11      468.80      519.08      9.05 o
  11   4  11      259.56      236.91      6.36 o
  12   4  11      397.15      426.62      8.16 o
   1   5  11      183.83      178.15      7.02 o
   2   5  11       83.53       83.04      5.86 o
   3   5  11       46.60       45.29      4.73 o
   4   5  11      407.64      393.41      9.65 o
   5   5  11       10.40       10.51      3.76 <
   6   5  11      107.77      120.50      6.08 o
   7   5  11       43.33       43.64      4.08 o
   8   5  11      227.00      243.26      6.68 o
   9   5  11        5.33        9.18      3.37 <
  10   5  11       12.85        7.69      3.68 <
   0   6  11     1247.47     1306.16     25.77 o
   1   6  11      457.89      448.06      9.37 o
   2   6  11      102.93      100.98      4.87 o
   3   6  11      119.66      111.59      5.12 o
   4   6  11      903.47      966.85     13.58 o
   5   6  11      588.69      557.92     13.41 o
   0   0  12    25799.27    24691.26     90.71 o
   1   0  12       99.38       77.77      4.93 o
   2   0  12     1195.99     1137.50     14.80 o
   3   0  12      981.99      928.95     13.48 o
   4   0  12    16108.86    15554.42     55.11 o
   5   0  12      155.62      120.03      6.71 o
   6   0  12     8473.57     8576.71     45.00 o
   7   0  12     2827.50     2919.02     28.77 o
   8   0  12     5750.57     5798.53     43.79 o
   9   0  12      677.07      646.30     15.04 o
  10   0  12     9761.84    10169.82     57.41 o
  11   0  12     1398.63     1470.22     22.06 o
  12   0  12     1061.83     1093.90     18.30 o
  13   0  12      392.13      381.39     12.24 o
  14   0  12     4782.47     4944.73     49.08 o
  15   0  12       26.03       28.62      5.12 o
   1   1  12      221.33      214.39      4.92 o
   2   1  12     2061.26     1961.84     13.61 o
   3   1  12      213.60      196.24      4.78 o
   4   1  12      699.44      720.02      8.64 o
   5   1  12      464.88      480.82      7.52 o
   6   1  12     1825.30     1791.45     14.99 o
   7   1  12        5.24        7.96      3.16 <
   8   1  12     1049.18     1043.71     11.58 o
   9   1  12      267.37      276.17      6.51 o
  10   1  12      482.40      488.28      8.71 o
  11   1  12        1.24        8.88      3.02 <
  12   1  12     1241.25     1247.39     12.98 o
  13   1  12       50.39       47.96      3.51 o
  14   1  12       69.24       71.17      4.55 o
  15   1  12       10.54       15.95      2.74 o
   0   2  12     9426.11     9298.32     40.44 o
   1   2  12       45.84       44.30      3.46 o
   2   2  12      398.78      411.30      6.93 o
   3   2  12        4.95        4.40      2.97 <
   4   2  12     6013.29     5922.68     25.88 o
   5   2  12      445.10      444.18      7.84 o
   6   2  12     2569.45     2691.19     18.03 o
   7   2  12      322.20      322.99      6.87 o
   8   2  12     1683.15     1674.65     15.11 o
   9   2  12      487.14      480.84      8.04 o
  10   2  12     3008.08     3035.13     18.40 o
  11   2  12      151.15      135.23      5.07 o
  12   2  12       76.70       62.26      3.73 o
  13   2  12      230.93      225.10      5.93 o
  14   2  12     1703.88     1737.15     13.71 o
  15   2  12       68.07       78.47      6.58 o
   1   3  12      439.75      456.13      8.58 o
   2   3  12     5513.66     5355.85     27.68 o
   3   3  12      877.66      943.40     11.63 o
   4   3  12     1907.34     1901.26     16.30 o
   5   3  12      386.46      376.32      8.12 o
   6   3  12     4115.95     4077.72     22.90 o
   7   3  12      287.30      301.65      7.13 o
   8   3  12     2756.43     2761.02     18.77 o
   9   3  12      177.98      165.41      5.12 o
  10   3  12      563.16      550.27      8.73 o
  11   3  12       26.48       34.14      3.26 o
  12   3  12     3474.79     3539.57     19.61 o
  13   3  12        6.73        6.65      2.18 o
   0   4  12      605.27      589.43     16.50 o
   1   4  12       32.93       37.01      4.26 o
   2   4  12       11.52       16.74      4.26 o
   3   4  12      462.94      453.25     10.05 o
   4   4  12      539.74      568.06     10.22 o
   5   4  12      177.52      181.74      6.61 o
   6   4  12        0.11        7.79      3.41 <
   7   4  12       61.08       61.84      3.93 o
   8   4  12       72.67       83.64      4.46 o
   9   4  12       17.98       21.89      3.21 o
  10   4  12        9.93       12.29      2.58 o
  11   4  12        8.01       10.17      2.52 o
  12   4  12       60.36       50.98      5.00 o
   1   5  12       39.13       49.06      4.18 o
   2   5  12     3268.33     3144.69     24.41 o
   3   5  12      532.91      554.95     10.31 o
   4   5  12      557.80      533.78      9.90 o
   5   5  12        8.01        8.64      3.32 <
   6   5  12     1900.21     1925.43     19.07 o
   7   5  12      268.84      298.67      7.65 o
   8   5  12      785.52      742.28     10.51 o
   9   5  12       29.96       32.72      4.57 o
   0   6  12      287.14      280.62     10.07 o
   1   6  12       69.32       71.07      4.38 o
   2   6  12        0.41        6.71      2.97 <
   3   6  12      206.74      208.78      9.63 o
   1   1  13     3510.47     3389.59     18.87 o
   2   1  13       36.12       49.97      3.39 o
   3   1  13    13349.46    13298.19     38.36 o
   4   1  13      334.52      346.93      6.87 o
   5   1  13      546.98      528.21      8.06 o
   6   1  13      757.48      740.01      9.90 o
   7   1  13    10393.56    10342.59     35.02 o
   8   1  13      438.74      492.32      8.11 o
   9   1  13      310.89      345.77      7.25 o
  10   1  13     1220.41     1198.88     13.63 o
  11   1  13     2972.67     2950.53     19.69 o
  12   1  13      427.77      434.08      8.14 o
  13   1  13     3092.94     3120.95     20.16 o
  14   1  13      187.37      165.17      5.27 o
  15   1  13      886.45      952.38     15.51 o
   0   2  13      106.54      103.32      5.79 o
   1   2  13     4644.52     4652.34     22.88 o
   2   2  13      212.48      215.58      5.66 o
   3   2  13     1015.62     1003.40     11.35 o
   4   2  13      312.13      298.50      7.03 o
   5   2  13     3850.02     3944.01     23.72 o
   6   2  13      409.14      421.67      8.06 o
   7   2  13      616.15      646.55      8.86 o
   8   2  13      150.81      127.79      4.65 o
   9   2  13     1913.26     1986.90     15.48 o
  10   2  13      313.55      350.74      7.10 o
  11   2  13     1392.18     1388.04     13.71 o
  12   2  13       45.03       33.77      3.16 o
  13   2  13      114.83      129.23      4.50 o
  14   2  13      256.67      253.30      6.08 o
   1   3  13      498.76      507.56      8.69 o
   2   3  13        1.74        7.07      3.22 <
   3   3  13     2380.47     2406.10     17.15 o
   4   3  13       56.79       50.96      4.10 o
   5   3  13      280.72      275.13      6.92 o
   6   3  13      245.96      255.26      6.70 o
   7   3  13     3113.04     3028.31     20.46 o
   8   3  13       15.46       22.81      3.34 o
   9   3  13       91.33       78.49      4.01 o
  10   3  13      129.90      127.40      4.77 o
  11   3  13     1817.02     1787.20     15.85 o
  12   3  13        4.20        8.88      2.45 o
  13   3  13       48.25       46.63      3.81 o
   0   4  13      191.18      179.76      8.95 o
   1   4  13     4938.95     4995.93     29.04 o
   2   4  13      100.22      104.64      5.10 o
   3   4  13     1357.00     1410.40     14.91 o
   4   4  13      296.88      287.45      7.39 o
   5   4  13     5350.92     5439.52     29.83 o
   6   4  13      124.32      115.67      4.87 o
   7   4  13      131.98      124.90      4.88 o
   8   4  13       81.10       73.72      4.58 o
   9   4  13     4324.34     4378.97     23.38 o
  10   4  13       28.40       28.72      2.65 o
  11   4  13      426.67      423.65      9.80 o
   1   5  13      129.25      123.24      5.44 o
   2   5  13       18.83       21.75      3.51 o
   3   5  13      133.99      141.97      5.52 o
   4   5  13       89.80       84.21      4.33 o
   5   5  13        7.24       12.29      2.74 o
   6   5  13       72.09       80.71      4.13 o
   7   5  13       22.48       30.16      3.00 o
   8   5  13       20.47       24.17      7.50 o
   0   0  14     9963.65     9832.59     62.69 o
   1   0  14     7592.50     7570.06     40.76 o
   2   0  14       50.31       61.35      5.79 o
   3   0  14     6639.15     6717.95     41.09 o
   4   0  14     2216.05     2171.19     21.20 o
   5   0  14     5864.93     6075.26     40.05 o
   6   0  14      927.76      986.36     16.42 o
   7   0  14     3195.57     3328.96     31.10 o
   8   0  14       43.37       50.04      7.05 o
   9   0  14     2140.59     2118.25     26.69 o
  10   0  14     2845.71     2869.14     29.02 o
  11   0  14       24.61       16.33      4.05 o
  12   0  14       12.17       10.34      4.21 <
  13   0  14     1261.57     1224.90     18.60 o
  14   0  14      882.40      901.81     18.20 o
   1   1  14     1406.19     1372.11     12.52 o
   2   1  14        7.57       20.58      3.16 o
   3   1  14      502.07      478.09      8.24 o
   4   1  14       12.57       21.08      3.27 o
   5   1  14      833.08      840.24     10.32 o
   6   1  14       38.98       41.86      3.27 o
   7   1  14      368.51      383.15      7.15 o
   8   1  14       20.30       25.13      2.95 o
   9   1  14      214.60      217.34      5.67 o
  10   1  14        7.17        9.05      2.67 o
  11   1  14      334.02      323.93      6.70 o
  12   1  14      227.43      218.41      5.67 o
  13   1  14        0.44       12.24      2.47 o
  14   1  14      104.10       98.88      4.72 o
   0   2  14     9845.81    10218.36     46.28 o
   1   2  14     2958.36     3007.28     19.14 o
   2   2  14       27.48       29.27      3.58 o
   3   2  14     2018.65     2009.54     16.77 o
   4   2  14     3465.70     3613.43     21.91 o
   5   2  14     2375.63     2423.63     19.79 o
   6   2  14      540.82      607.46     10.36 o
   7   2  14      536.89      528.21      8.98 o
   8   2  14      580.36      620.73      8.83 o
   9   2  14     1044.54     1067.13     11.08 o
  10   2  14     1693.71     1742.90     14.79 o
  11   2  14        3.17        5.17      2.53 <
  12   2  14      330.33      332.44      6.60 o
  13   2  14      478.26      468.34      7.87 o
   1   3  14     3238.65     3286.44     22.63 o
   2   3  14     1767.81     1915.59     17.31 o
   3   3  14     1802.32     1852.26     16.08 o
   4   3  14      239.98      248.96      6.24 o
   5   3  14     1734.57     1683.21     14.39 o
   6   3  14     2086.38     2262.07     17.12 o
   7   3  14     1370.11     1416.86     14.10 o
   8   3  14      330.63      340.97      6.88 o
   9   3  14      302.80      302.75      6.23 o
  10   3  14      311.56      352.87      7.42 o
  11   3  14     1114.55     1116.41     12.84 o
  12   3  14     1348.61     1410.09     14.39 o
   0   4  14     1228.28     1168.65     19.22 o
   1   4  14       56.09       51.20      4.13 o
   2   4  14       49.06       47.81      3.66 o
   3   4  14        3.76        6.28      3.11 <
   4   4  14      385.45      356.51      7.57 o
   5   4  14       45.76       35.32      3.46 o
   6   4  14        3.39        7.92      2.95 <
   7   4  14       54.21       47.97      3.63 o
   8   4  14       55.63       47.18      3.71 o
   9   4  14       69.08       67.41      3.58 o
  10   4  14       40.63       40.91      3.96 o
   1   5  14     1041.68     1007.41     12.02 o
   2   5  14     1939.11     2057.55     18.82 o
   3   5  14      894.89      845.51     11.50 o
   4   5  14      132.32      142.36      4.65 o
   5   5  14      292.14      298.40      6.63 o
   6   5  14     1961.37     2102.49     20.03 o
   1   1  15     1428.50     1446.08     13.41 o
   2   1  15    19333.53    19458.09     48.56 o
   3   1  15       71.19       68.84      4.43 o
   4   1  15      802.20      840.00     11.78 o
   5   1  15       76.63       73.99      4.60 o
   6   1  15     6655.54     6782.73     28.79 o
   7   1  15     1191.85     1104.66     12.22 o
   8   1  15     4465.92     4624.98     23.99 o
   9   1  15      132.96      112.77      4.25 o
  10   1  15     2198.71     2225.93     17.76 o
  11   1  15     1201.83     1206.59     12.39 o
  12   1  15     2738.07     2678.55     18.26 o
  13   1  15       49.60       63.16      3.94 o
   0   2  15     6834.42     6957.43     40.57 o
   1   2  15        1.57       10.56      2.95 o
   2   2  15      480.88      502.75      9.11 o
   3   2  15      161.15      139.64      5.30 o
   4   2  15     6135.70     6352.75     30.48 o
   5   2  15       81.56       86.04      4.83 o
   6   2  15     1386.48     1370.08     15.26 o
   7   2  15      416.14      429.61      8.12 o
   8   2  15     2051.42     2025.15     15.98 o
   9   2  15      593.86      625.50      9.43 o
  10   2  15     1008.92     1016.42     11.58 o
  11   2  15        4.42        8.58      2.52 o
  12   2  15       91.38       80.02      4.03 o
   1   3  15       72.40       68.17      4.62 o
   2   3  15     2398.61     2402.58     18.65 o
   3   3  15      245.95      229.66      6.16 o
   4   3  15       39.14       32.13      3.32 o
   5   3  15        4.23        2.50      3.04 <
   6   3  15      927.84      904.43     11.25 o
   7   3  15      368.18      349.39      7.07 o
   8   3  15      629.03      624.66      8.78 o
   9   3  15       75.14       66.50      3.78 o
  10   3  15      422.84      406.35      7.52 o
  11   3  15      109.92      126.19      4.78 o
   0   4  15     6390.44     6373.16     41.21 o
   1   4  15      206.45      246.33      6.58 o
   2   4  15      334.52      332.64      7.65 o
   3   4  15        1.72       10.00      2.79 o
   4   4  15     5816.76     5859.13     26.89 o
   5   4  15      290.33      335.16      7.25 o
   6   4  15     1207.50     1164.54     12.22 o
   7   4  15      268.61      268.47      5.96 o
   8   4  15     2241.13     2216.44     16.90 o
   9   4  15      724.16      775.19     12.89 o
   1   5  15       38.22       41.68      3.51 o
   2   5  15      241.24      235.49      5.89 o
   3   5  15        0.45        6.24      2.50 <
   4   5  15       80.08       89.30      4.72 o
   0   0  16     1476.66     1508.49     26.14 o
   1   0  16     6090.12     6256.90     36.56 o
   2   0  16       49.26       63.15      6.18 o
   3   0  16      393.77      439.63     12.22 o
   4   0  16      137.13      130.59      8.02 o
   5   0  16    16502.48    17014.53     71.39 o
   6   0  16       18.55       24.32      4.28 o
   7   0  16       63.37       60.16      5.25 o
   8   0  16      182.19      173.71      7.32 o
   9   0  16     8532.47     8493.99     43.98 o
  10   0  16      128.10      141.34      6.56 o
  11   0  16      549.11      614.67     12.40 o
  12   0  16      142.00      129.35      6.01 o
   1   1  16      505.12      506.96      8.21 o
   2   1  16      235.07      256.87      6.14 o
   3   1  16     1000.28      992.23     11.70 o
   4   1  16        6.45        7.69      3.16 <
   5   1  16        4.28        6.41      3.51 <
   6   1  16      130.91      139.59      5.35 o
   7   1  16     1207.38     1228.24     12.52 o
   8   1  16       46.77       50.91      3.37 o
   9   1  16      127.75      118.27      4.43 o
  10   1  16        1.71        1.01      2.48 <
  11   1  16      683.31      692.79      9.40 o
  12   1  16       16.44       21.13      2.32 o
   0   2  16        4.67        9.58      4.60 <
   1   2  16     3516.47     3582.59     21.82 o
   2   2  16       79.71       66.79      4.21 o
   3   2  16      388.68      397.60      8.06 o
   4   2  16      178.91      198.44      6.09 o
   5   2  16     8553.79     8462.75     35.18 o
   6   2  16       66.67       58.03      3.99 o
   7   2  16       99.08       94.79      4.23 o
   8   2  16      447.43      428.22      7.81 o
   9   2  16     4399.56     4225.57     22.06 o
  10   2  16       84.20       76.79      3.84 o
  11   2  16      260.72      281.88      6.03 o
   1   3  16     2825.18     2981.50     22.38 o
   2   3  16       13.68       28.82      3.37 o
   3   3  16     5223.35     5280.55     26.30 o
   4   3  16       53.97       50.69      3.76 o
   5   3  16       44.69       50.54      3.91 o
   6   3  16        4.29        8.41      2.87 <
   7   3  16     5613.61     5659.35     24.84 o
   8   3  16      330.70      311.71      6.06 o
   9   3  16      388.29      353.61      6.93 o
  10   3  16       87.25       79.70      4.25 o
   0   4  16      156.43      154.44      8.21 o
   1   4  16       38.45       33.30      3.64 o
   2   4  16       22.15       17.61      3.19 o
   3   4  16        0.51        0.97      2.82 <
   4   4  16      145.76      134.59      5.07 o
   5   4  16      255.10      240.84      6.13 o
   6   4  16       44.27       37.13      2.90 o
   7   4  16       53.65       44.52      3.26 o
   1   1  17      362.27      380.46      7.30 o
   2   1  17     6897.21     6830.80     29.73 o
   3   1  17     1481.88     1571.56     15.27 o
   4   1  17       48.11       52.62      3.94 o
   5   1  17       16.44       14.89      2.92 o
   6   1  17     1430.21     1463.22     14.97 o
   7   1  17     2060.35     2127.26     17.32 o
   8   1  17     1504.99     1521.50     14.17 o
   9   1  17      230.04      238.78      5.87 o
  10   1  17      525.50      548.47      8.24 o
  11   1  17     1227.56     1174.00     13.23 o
   0   2  17     1000.56     1020.45     17.89 o
   1   2  17       20.74       27.26      3.36 o
   2   2  17       11.10       12.35      3.16 o
   3   2  17       51.35       46.33      3.81 o
   4   2  17     1414.93     1461.90     14.91 o
   5   2  17      392.67      424.79      7.92 o
   6   2  17       18.61       16.72      2.80 o
   7   2  17       76.94       76.95      3.88 o
   8   2  17      779.00      803.04     10.31 o
   9   2  17      472.01      479.00      7.23 o
  10   2  17      247.44      243.22      6.43 o
   1   3  17      568.43      545.77      9.08 o
   2   3  17     1797.66     1764.78     15.63 o
   3   3  17      908.37      869.53     11.46 o
   4   3  17       56.68       69.68      4.10 o
   5   3  17      316.19      319.10      7.25 o
   6   3  17      311.98      303.82      6.31 o
   7   3  17      789.21      746.37      9.35 o
   8   3  17      565.69      602.17      8.85 o
   9   3  17      101.68      105.38      6.53 o
   0   4  17     1794.61     1808.42     23.55 o
   1   4  17      535.16      532.12      8.93 o
   2   4  17       94.67       94.07      4.05 o
   3   4  17      202.50      220.41      6.21 o
   4   4  17     2194.09     2276.80     18.92 o
   5   4  17     1301.34     1286.17     14.65 o
   0   0  18     9266.63     9209.53     63.50 o
   1   0  18      109.00      118.46      6.61 o
   2   0  18      304.30      323.85      9.72 o
   3   0  18       27.88       33.76      4.33 o
   4   0  18     5816.09     5840.75     40.67 o
   5   0  18      762.26      739.59     14.50 o
   6   0  18     2467.09     2609.65     28.10 o
   7   0  18      123.65      108.72      6.56 o
   8   0  18     1447.71     1405.43     22.85 o
   9   0  18      610.21      560.74     13.76 o
  10   0  18     3883.08     4021.87     52.47 o
   1   1  18      155.80      157.30      4.87 o
   2   1  18     1236.95     1283.30     13.08 o
   3   1  18      167.47      180.68      6.21 o
   4   1  18      163.94      167.72      5.59 o
   5   1  18        4.45        5.05      3.14 <
   6   1  18      297.88      289.80      6.92 o
   7   1  18      120.25      124.47      5.10 o
   8   1  18      404.23      391.81      7.74 o
   9   1  18       81.77       81.13      4.15 o
  10   1  18        5.08        5.72      2.40 <
   0   2  18     3393.91     3216.01     31.41 o
   1   2  18        1.54        4.15      3.41 <
   2   2  18      120.19      126.24      5.34 o
   3   2  18        0.97        2.57      2.74 <
   4   2  18     2234.51     2122.88     18.93 o
   5   2  18      160.59      150.03      5.29 o
   6   2  18     1245.73     1325.14     13.14 o
   7   2  18      107.49      100.92      4.01 o
   8   2  18      850.38      821.98      9.69 o
   9   2  18      231.77      242.54      6.63 o
   1   3  18      302.70      338.31      8.12 o
   2   3  18     3732.24     3718.71     22.61 o
   3   3  18      245.26      280.49      5.99 o
   4   3  18      787.55      810.24     10.71 o
   5   3  18        3.84       -0.08      2.47 <
   6   3  18     1120.26     1096.71     11.41 o
   7   3  18      205.77      228.20      6.01 o
   0   4  18       33.05       20.91      4.18 o
   1   4  18       28.72       37.82      4.15 o
   2   4  18       13.56       16.47      3.69 o
   3   4  18        6.81       14.52      4.62 o
   1   1  19     3632.16     3489.20     20.18 o
   2   1  19        2.77       21.03      3.16 o
   3   1  19     6227.94     6110.24     29.36 o
   4   1  19       19.16       14.08      2.65 o
   5   1  19      739.69      707.36     11.11 o
   6   1  19      196.01      165.14      5.72 o
   7   1  19     5606.95     5479.10     29.27 o
   8   1  19        0.40        7.55      2.33 o
   9   1  19        4.94        6.68      3.93 <
   0   2  19      208.66      227.95     10.19 o
   1   2  19     2220.53     2121.69     18.18 o
   2   2  19       29.22       23.48      3.37 o
   3   2  19      916.47      868.27     12.72 o
   4   2  19       30.20       37.05      3.34 o
   5   2  19     2885.01     2808.66     20.31 o
   6   2  19       12.26        9.52      2.69 o
   7   2  19      192.06      171.50      5.47 o
   1   3  19      274.82      274.34      6.90 o
   2   3  19        5.13        7.05      2.89 <
   3   3  19      931.06      952.80     14.28 o
   4   3  19       71.91       69.19      4.20 o
   5   3  19        2.10        1.80      2.89 <
   0   0  20     6540.88     6559.80     76.86 o
   1   0  20     2913.54     3018.34     43.63 o
   2   0  20      312.97      330.49     12.82 o
   3   0  20     1217.02     1174.63     20.14 o
   4   0  20     6012.05     5935.32     43.49 o
   5   0  20     2410.60     2496.21     31.05 o
   6   0  20     1016.84      998.23     18.97 o
   7   0  20       79.95       65.28      6.53 o
   1   1  20       96.85       96.01      6.09 o
   2   1  20      798.16      794.53     11.10 o
   3   1  20      303.66      319.03      7.18 o
   4   1  20       52.04       57.59      3.86 o
   5   1  20       43.00       30.80      2.94 o
   6   1  20      589.77      560.67      9.38 o
   7   1  20      188.55      173.41      6.46 o
   0   2  20     2278.08     2335.25     29.96 o
   1   2  20     1288.74     1287.58     14.79 o
   2   2  20       76.77       68.17      4.53 o
   3   2  20      798.22      781.71     10.81 o
   4   2  20     2013.78     1951.48     18.45 o
   5   2  20     1067.72     1060.79     13.09 o
   1   1  21      428.07      417.16      9.37 o
   2   1  21     3862.55     3853.46     32.53 o
   3   1  21      180.63      152.58      6.29 o
   4   1  21      699.76      644.00     14.42 o
   0   2  21     2377.07     2382.39     37.48 o
   1   2  21      412.72      439.97     16.79 o
